# Supplementary material for: Integrated Flow Chamber System for Live Cell Microscopy
Source: Front Bioeng Biotechnol. 2019 May 1;7:91. doi: 10.3389/fbioe.2019.00091 (PMC6504681; doi:10.3389/fbioe.2019.00091)
Supplement: Supplementary file 1 [file Table_1.XLSX]

## Sheet: Sheet1
This table contains the raw output from the outlet temperature sensor. This data was used to create the graph presented in Figure 6 of the manuscript.
Flowrate:	5 ml/min		20 ml/min
	Run Time [s]	Output Temperature [°C]	Run Time [s]	Output Temperature [°C]	Target Temperature [°C]
	0	21.6476	0	21.6	37
	0.00378	21.6476	0.00378	21.5767	37
	0.00756	21.6476	0.00756	21.572	37
	0.01134	21.6476	0.01134	21.556	37
	0.01512	21.6468	0.01512	21.542	37
	0.0189	21.6488	0.0189	21.542	37
	0.02268	21.6504	0.02268	21.542	37
	0.02646	21.656	0.02646	21.53	37
	0.03024	21.6544	0.03024	21.558	37
	0.03402	21.6524	0.03402	21.584	37
	0.0378	21.6432	0.0378	21.592	37
	0.04158	21.6376	0.04158	21.608	37
	0.04536	21.6296	0.04536	21.626	37
	0.04914	21.6292	0.04914	21.6	37
	0.05292	21.6292	0.05292	21.58	37
	0.0567	21.6352	0.0567	21.572	37
	0.06048	21.6392	0.06048	21.572	37
	0.06426	21.6496	0.06426	21.58	37
	0.06804	21.656	0.06804	21.598	37
	0.07182	21.6656	0.07182	21.61	37
	0.0756	21.6728	0.0756	21.61	37
	0.07938	21.6772	0.07938	21.6	37
	0.08316	21.6692	0.08316	21.592	37
	0.08694	21.6572	0.08694	21.566	37
	0.09072	21.6428	0.09072	21.572	37
	0.0945	21.6304	0.0945	21.562	37
	0.09828	21.6184	0.09828	21.572	37
	0.10206	21.6188	0.10206	21.562	37
	0.10584	21.6256	0.10584	21.582	37
	0.10962	21.6324	0.10962	21.568	37
	0.1134	21.6316	0.1134	21.566	37
	0.11718	21.6364	0.11718	21.562	37
	0.12096	21.6372	0.12096	21.554	37
	0.12474	21.6368	0.12474	21.56	37
	0.12852	21.636	0.12852	21.564	37
	0.1323	21.642	0.1323	21.572	37
	0.13608	21.6448	0.13608	21.572	37
	0.13986	21.6436	0.13986	21.574	37
	0.14364	21.6376	0.14364	21.576	37
	0.14742	21.6324	0.14742	21.576	37
	0.1512	21.6276	0.1512	21.57	37
	0.15498	21.6244	0.15498	21.582	37
	0.15876	21.6276	0.15876	21.598	37
	0.16254	21.6392	0.16254	21.604	37
	0.16632	21.6544	0.16632	21.6	37
	0.1701	21.6648	0.1701	21.604	37
	0.17388	21.6736	0.17388	21.6	37
	0.17766	21.674	0.17766	21.59	37
	0.18144	21.6684	0.18144	21.582	37
	0.18522	21.6552	0.18522	21.598	37
	0.189	21.6484	0.189	21.612	37
	0.19278	21.6408	0.19278	21.602	37
	0.19656	21.642	0.19656	21.608	37
	0.20034	21.6416	0.20034	21.604	37
	0.20412	21.648	0.20412	21.596	37
	0.2079	21.6524	0.2079	21.584	37
	0.21168	21.6588	0.21168	21.594	37
	0.21546	21.6588	0.21546	21.608	37
	0.21924	21.6624	0.21924	21.616	37
	0.22302	21.666	0.22302	21.632	37
	0.2268	21.6684	0.2268	21.626	37
	0.23058	21.6684	0.23058	21.606	37
	0.23436	21.674	0.23436	21.59	37
	0.23814	21.6796	0.23814	21.59	37
	0.24192	21.6756	0.24192	21.582	37
	0.2457	21.6672	0.2457	21.582	37
	0.24948	21.6608	0.24948	21.598	37
	0.25326	21.6436	0.25326	21.614	37
	0.25704	21.6244	0.25704	21.614	37
	0.26082	21.6164	0.26082	21.626	37
	0.2646	21.6144	0.2646	21.636	37
	0.26838	21.61	0.26838	21.644	37
	0.27216	21.6156	0.27216	21.638	37
	0.27594	21.6224	0.27594	21.644	37
	0.27972	21.6236	0.27972	21.644	37
	0.2835	21.626	0.2835	21.68	37
	0.28728	21.63	0.28728	21.682	37
	0.29106	21.6356	0.29106	21.68	37
	0.29484	21.6412	0.29484	21.68	37
	0.29862	21.65	0.29862	21.676	37
	0.3024	21.6544	0.3024	21.648	37
	0.30618	21.6592	0.30618	21.646	37
	0.30996	21.6572	0.30996	21.664	37
	0.31374	21.6564	0.31374	21.676	37
	0.31752	21.6512	0.31752	21.696	37
	0.3213	21.6464	0.3213	21.716	37
	0.32508	21.6452	0.32508	21.736	37
	0.32886	21.6484	0.32886	21.732	37
	0.33264	21.648	0.33264	21.73	37
	0.33642	21.6524	0.33642	21.734	37
	0.3402	21.662	0.3402	21.732	37
	0.34398	21.6652	0.34398	21.718	37
	0.34776	21.6652	0.34776	21.73	37
	0.35154	21.67	0.35154	21.738	37
	0.35532	21.6736	0.35532	21.742	37
	0.3591	21.668	0.3591	21.742	37
	0.36288	21.6636	0.36288	21.758	37
	0.36666	21.6616	0.36666	21.762	37
	0.37044	21.6596	0.37044	21.778	37
	0.37422	21.6528	0.37422	21.748	37
	0.378	21.6548	0.378	21.756	37
	0.38178	21.658	0.38178	21.768	37
	0.38556	21.6604	0.38556	21.782	37
	0.38934	21.6532	0.38934	21.776	37
	0.39312	21.6496	0.39312	21.82	37
	0.3969	21.644	0.3969	21.848	37
	0.40068	21.6376	0.40068	21.858	37
	0.40446	21.6352	0.40446	21.842	37
	0.40824	21.6436	0.40824	21.848	37
	0.41202	21.6536	0.41202	21.844	37
	0.4158	21.6592	0.4158	21.826	37
	0.41958	21.6672	0.41958	21.818	37
	0.42336	21.6684	0.42336	21.852	37
	0.42714	21.6664	0.42714	21.854	37
	0.43092	21.6608	0.43092	21.868	37
	0.4347	21.658	0.4347	21.876	37
	0.43848	21.6548	0.43848	21.878	37
	0.44226	21.6552	0.44226	21.872	37
	0.44604	21.656	0.44604	21.89	37
	0.44982	21.662	0.44982	21.892	37
	0.4536	21.6712	0.4536	21.912	37
	0.45738	21.6796	0.45738	21.918	37
	0.46116	21.6852	0.46116	21.924	37
	0.46494	21.6888	0.46494	21.916	37
	0.46872	21.6876	0.46872	21.934	37
	0.4725	21.6804	0.4725	21.934	37
	0.47628	21.6704	0.47628	21.968	37
	0.48006	21.6672	0.48006	21.98	37
	0.48384	21.6688	0.48384	22	37
	0.48762	21.6684	0.48762	22.006	37
	0.4914	21.6708	0.4914	22.03	37
	0.49518	21.6788	0.49518	22.044	37
	0.49896	21.6772	0.49896	22.06	37
	0.50274	21.6728	0.50274	22.074	37
	0.50652	21.6772	0.50652	22.076	37
	0.5103	21.684	0.5103	22.076	37
	0.51408	21.6868	0.51408	22.068	37
	0.51786	21.6964	0.51786	22.086	37
	0.52164	21.702	0.52164	22.114	37
	0.52542	21.7036	0.52542	22.142	37
	0.5292	21.704	0.5292	22.176	37
	0.53298	21.7036	0.53298	22.202	37
	0.53676	21.7	0.53676	22.192	37
	0.54054	21.7	0.54054	22.186	37
	0.54432	21.6964	0.54432	22.192	37
	0.5481	21.688	0.5481	22.192	37
	0.55188	21.6852	0.55188	22.198	37
	0.55566	21.6864	0.55566	22.236	37
	0.55944	21.6868	0.55944	22.254	37
	0.56322	21.688	0.56322	22.27	37
	0.567	21.6964	0.567	22.286	37
	0.57078	21.7008	0.57078	22.302	37
	0.57456	21.7024	0.57456	22.31	37
	0.57834	21.7092	0.57834	22.326	37
	0.58212	21.722	0.58212	22.346	37
	0.5859	21.7272	0.5859	22.36	37
	0.58968	21.7316	0.58968	22.374	37
	0.59346	21.7336	0.59346	22.39	37
	0.59724	21.7264	0.59724	22.404	37
	0.60102	21.7116	0.60102	22.428	37
	0.6048	21.702	0.6048	22.44	37
	0.60858	21.69	0.60858	22.46	37
	0.61236	21.6828	0.61236	22.472	37
	0.61614	21.6836	0.61614	22.486	37
	0.61992	21.6868	0.61992	22.488	37
	0.6237	21.6904	0.6237	22.488	37
	0.62748	21.704	0.62748	22.494	37
	0.63126	21.714	0.63126	22.506	37
	0.63504	21.7204	0.63504	22.532	37
	0.63882	21.7312	0.63882	22.54	37
	0.6426	21.7368	0.6426	22.57	37
	0.64638	21.7332	0.64638	22.596	37
	0.65016	21.7316	0.65016	22.624	37
	0.65394	21.7304	0.65394	22.652	37
	0.65772	21.7288	0.65772	22.69	37
	0.6615	21.7332	0.6615	22.716	37
	0.66528	21.7388	0.66528	22.726	37
	0.66906	21.7468	0.66906	22.748	37
	0.67284	21.7556	0.67284	22.748	37
	0.67662	21.7608	0.67662	22.756	37
	0.6804	21.7676	0.6804	22.774	37
	0.68418	21.7768	0.68418	22.804	37
	0.68796	21.7812	0.68796	22.822	37
	0.69174	21.7844	0.69174	22.844	37
	0.69552	21.7856	0.69552	22.872	37
	0.6993	21.7812	0.6993	22.888	37
	0.70308	21.7744	0.70308	22.892	37
	0.70686	21.77	0.70686	22.912	37
	0.71064	21.7616	0.71064	22.936	37
	0.71442	21.754	0.71442	22.95	37
	0.7182	21.7524	0.7182	22.968	37
	0.72198	21.7516	0.72198	23.012	37
	0.72576	21.7496	0.72576	23.032	37
	0.72954	21.754	0.72954	23.07	37
	0.73332	21.7624	0.73332	23.106	37
	0.7371	21.7636	0.7371	23.134	37
	0.74088	21.768	0.74088	23.15	37
	0.74466	21.774	0.74466	23.146	37
	0.74844	21.7804	0.74844	23.13	37
	0.75222	21.7844	0.75222	23.14	37
	0.756	21.7924	0.756	23.168	37
	0.75978	21.7988	0.75978	23.168	37
	0.76356	21.8056	0.76356	23.2	37
	0.76734	21.8076	0.76734	23.232	37
	0.77112	21.8096	0.77112	23.242	37
	0.7749	21.808	0.7749	23.24	37
	0.77868	21.8056	0.77868	23.268	37
	0.78246	21.8032	0.78246	23.298	37
	0.78624	21.804	0.78624	23.33	37
	0.79002	21.8048	0.79002	23.354	37
	0.7938	21.808	0.7938	23.384	37
	0.79758	21.8096	0.79758	23.426	37
	0.80136	21.808	0.80136	23.444	37
	0.80514	21.8064	0.80514	23.482	37
	0.80892	21.804	0.80892	23.496	37
	0.8127	21.8012	0.8127	23.51	37
	0.81648	21.7968	0.81648	23.502	37
	0.82026	21.794	0.82026	23.516	37
	0.82404	21.7904	0.82404	23.518	37
	0.82782	21.79	0.82782	23.548	37
	0.8316	21.7916	0.8316	23.582	37
	0.83538	21.8	0.83538	23.63	37
	0.83916	21.8088	0.83916	23.654	37
	0.84294	21.8152	0.84294	23.682	37
	0.84672	21.8208	0.84672	23.694	37
	0.8505	21.8264	0.8505	23.726	37
	0.85428	21.8284	0.85428	23.732	37
	0.85806	21.832	0.85806	23.748	37
	0.86184	21.842	0.86184	23.748	37
	0.86562	21.8504	0.86562	23.768	37
	0.8694	21.856	0.8694	23.77	37
	0.87318	21.8636	0.87318	23.788	37
	0.87696	21.868	0.87696	23.832	37
	0.88074	21.864	0.88074	23.856	37
	0.88452	21.8636	0.88452	23.9	37
	0.8883	21.8644	0.8883	23.936	37
	0.89208	21.8576	0.89208	23.958	37
	0.89586	21.8484	0.89586	23.97	37
	0.89964	21.844	0.89964	24.01	37
	0.90342	21.8348	0.90342	24.026	37
	0.9072	21.828	0.9072	24.058	37
	0.91098	21.8304	0.91098	24.078	37
	0.91476	21.84	0.91476	24.108	37
	0.91854	21.8504	0.91854	24.118	37
	0.92232	21.8624	0.92232	24.134	37
	0.9261	21.872	0.9261	24.16	37
	0.92988	21.8796	0.92988	24.188	37
	0.93366	21.8836	0.93366	24.202	37
	0.93744	21.8844	0.93744	24.222	37
	0.94122	21.8832	0.94122	24.25	37
	0.945	21.8832	0.945	24.258	37
	0.94878	21.8812	0.94878	24.284	37
	0.95256	21.8816	0.95256	24.308	37
	0.95634	21.8856	0.95634	24.34	37
	0.96012	21.8876	0.96012	24.366	37
	0.9639	21.8864	0.9639	24.38	37
	0.96768	21.8852	0.96768	24.41	37
	0.97146	21.878	0.97146	24.42	37
	0.97524	21.8676	0.97524	24.452	37
	0.97902	21.8656	0.97902	24.468	37
	0.9828	21.8692	0.9828	24.498	37
	0.98658	21.8696	0.98658	24.518	37
	0.99036	21.8772	0.99036	24.558	37
	0.99414	21.8948	0.99414	24.574	37
	0.99792	21.9076	0.99792	24.616	37
	1.0017	21.9152	1.0017	24.624	37
	1.00548	21.9312	1.00548	24.646	37
	1.00926	21.9416	1.00926	24.68	37
	1.01304	21.9392	1.01304	24.696	37
	1.01682	21.9372	1.01682	24.72	37
	1.0206	21.9372	1.0206	24.746	37
	1.02438	21.932	1.02438	24.78	37
	1.02816	21.9336	1.02816	24.788	37
	1.03194	21.9376	1.03194	24.814	37
	1.03572	21.944	1.03572	24.81	37
	1.0395	21.9524	1.0395	24.846	37
	1.04328	21.9592	1.04328	24.85	37
	1.04706	21.9588	1.04706	24.87	37
	1.05084	21.964	1.05084	24.89	37
	1.05462	21.9624	1.05462	24.93	37
	1.0584	21.9572	1.0584	24.954	37
	1.06218	21.9548	1.06218	24.978	37
	1.06596	21.9544	1.06596	25.01	37
	1.06974	21.944	1.06974	25.034	37
	1.07352	21.9412	1.07352	25.054	37
	1.0773	21.9396	1.0773	25.08	37
	1.08108	21.936	1.08108	25.104	37
	1.08486	21.9332	1.08486	25.13	37
	1.08864	21.94	1.08864	25.146	37
	1.09242	21.9448	1.09242	25.172	37
	1.0962	21.95	1.0962	25.172	37
	1.09998	21.9556	1.09998	25.188	37
	1.10376	21.9644	1.10376	25.192	37
	1.10754	21.968	1.10754	25.21	37
	1.11132	21.9708	1.11132	25.21	37
	1.1151	21.9732	1.1151	25.246	37
	1.11888	21.9744	1.11888	25.274	37
	1.12266	21.9684	1.12266	25.298	37
	1.12644	21.9644	1.12644	25.328	37
	1.13022	21.9564	1.13022	25.354	37
	1.134	21.9508	1.134	25.374	37
	1.13778	21.954	1.13778	25.388	37
	1.14156	21.9648	1.14156	25.412	37
	1.14534	21.9792	1.14534	25.434	37
	1.14912	21.9988	1.14912	25.444	37
	1.1529	22.016	1.1529	25.456	37
	1.15668	22.0228	1.15668	25.49	37
	1.16046	22.024	1.16046	25.516	37
	1.16424	22.02	1.16424	25.536	37
	1.16802	22.012	1.16802	25.582	37
	1.1718	22.004	1.1718	25.614	37
	1.17558	21.9956	1.17558	25.634	37
	1.17936	21.9892	1.17936	25.648	37
	1.18314	21.984	1.18314	25.664	37
	1.18692	21.9832	1.18692	25.678	37
	1.1907	21.9824	1.1907	25.694	37
	1.19448	21.9908	1.19448	25.706	37
	1.19826	21.9988	1.19826	25.732	37
	1.20204	22.004	1.20204	25.756	37
	1.20582	22.0084	1.20582	25.762	37
	1.2096	22.0116	1.2096	25.784	37
	1.21338	22.0084	1.21338	25.8	37
	1.21716	22.006	1.21716	25.802	37
	1.22094	22.006	1.22094	25.824	37
	1.22472	22.004	1.22472	25.866	37
	1.2285	22.0072	1.2285	25.884	37
	1.23228	22.0104	1.23228	25.904	37
	1.23606	22.0108	1.23606	25.924	37
	1.23984	22.0164	1.23984	25.93	37
	1.24362	22.0212	1.24362	25.938	37
	1.2474	22.0228	1.2474	25.948	37
	1.25118	22.026	1.25118	25.972	37
	1.25496	22.036	1.25496	26	37
	1.25874	22.0412	1.25874	26.024	37
	1.26252	22.0488	1.26252	26.032	37
	1.2663	22.0516	1.2663	26.058	37
	1.27008	22.0556	1.27008	26.054	37
	1.27386	22.0552	1.27386	26.066	37
	1.27764	22.0528	1.27764	26.092	37
	1.28142	22.0548	1.28142	26.118	37
	1.2852	22.0628	1.2852	26.142	37
	1.28898	22.0704	1.28898	26.202	37
	1.29276	22.076	1.29276	26.226	37
	1.29654	22.0868	1.29654	26.244	37
	1.30032	22.0888	1.30032	26.262	37
	1.3041	22.0924	1.3041	26.252	37
	1.30788	22.0924	1.30788	26.246	37
	1.31166	22.0924	1.31166	26.25	37
	1.31544	22.09	1.31544	26.268	37
	1.31922	22.0888	1.31922	26.29	37
	1.323	22.0852	1.323	26.33	37
	1.32678	22.084	1.32678	26.352	37
	1.33056	22.0844	1.33056	26.392	37
	1.33434	22.0844	1.33434	26.398	37
	1.33812	22.0876	1.33812	26.41	37
	1.3419	22.0872	1.3419	26.44	37
	1.34568	22.0872	1.34568	26.468	37
	1.34946	22.0876	1.34946	26.484	37
	1.35324	22.09	1.35324	26.51	37
	1.35702	22.0908	1.35702	26.532	37
	1.3608	22.0956	1.3608	26.53	37
	1.36458	22.0988	1.36458	26.546	37
	1.36836	22.1056	1.36836	26.57	37
	1.37214	22.106	1.37214	26.59	37
	1.37592	22.1112	1.37592	26.61	37
	1.3797	22.1128	1.3797	26.628	37
	1.38348	22.1152	1.38348	26.638	37
	1.38726	22.112	1.38726	26.64	37
	1.39104	22.1156	1.39104	26.658	37
	1.39482	22.1164	1.39482	26.672	37
	1.3986	22.1224	1.3986	26.686	37
	1.40238	22.1308	1.40238	26.698	37
	1.40616	22.1412	1.40616	26.726	37
	1.40994	22.1504	1.40994	26.728	37
	1.41372	22.1552	1.41372	26.74	37
	1.4175	22.1552	1.4175	26.756	37
	1.42128	22.152	1.42128	26.776	37
	1.42506	22.1496	1.42506	26.774	37
	1.42884	22.1424	1.42884	26.802	37
	1.43262	22.1352	1.43262	26.81	37
	1.4364	22.132	1.4364	26.824	37
	1.44018	22.136	1.44018	26.846	37
	1.44396	22.1412	1.44396	26.868	37
	1.44774	22.15	1.44774	26.884	37
	1.45152	22.1632	1.45152	26.9	37
	1.4553	22.1708	1.4553	26.918	37
	1.45908	22.1688	1.45908	26.918	37
	1.46286	22.1648	1.46286	26.936	37
	1.46664	22.1616	1.46664	26.956	37
	1.47042	22.158	1.47042	26.976	37
	1.4742	22.1612	1.4742	26.994	37
	1.47798	22.1656	1.47798	27.016	37
	1.48176	22.172	1.48176	27.032	37
	1.48554	22.1812	1.48554	27.044	37
	1.48932	22.1888	1.48932	27.038	37
	1.4931	22.1928	1.4931	27.058	37
	1.49688	22.2016	1.49688	27.068	37
	1.50066	22.206	1.50066	27.086	37
	1.50444	22.2064	1.50444	27.108	37
	1.50822	22.2076	1.50822	27.136	37
	1.512	22.2112	1.512	27.136	37
	1.51578	22.2092	1.51578	27.144	37
	1.51956	22.21	1.51956	27.152	37
	1.52334	22.2092	1.52334	27.144	37
	1.52712	22.2116	1.52712	27.168	37
	1.5309	22.2124	1.5309	27.2	37
	1.53468	22.2172	1.53468	27.22	37
	1.53846	22.22	1.53846	27.232	37
	1.54224	22.2244	1.54224	27.24	37
	1.54602	22.224	1.54602	27.26	37
	1.5498	22.2228	1.5498	27.262	37
	1.55358	22.2232	1.55358	27.27	37
	1.55736	22.2276	1.55736	27.266	37
	1.56114	22.2356	1.56114	27.304	37
	1.56492	22.2472	1.56492	27.304	37
	1.5687	22.258	1.5687	27.316	37
	1.57248	22.266	1.57248	27.314	37
	1.57626	22.2712	1.57626	27.334	37
	1.58004	22.27	1.58004	27.328	37
	1.58382	22.2668	1.58382	27.336	37
	1.5876	22.2664	1.5876	27.348	37
	1.59138	22.2688	1.59138	27.384	37
	1.59516	22.2716	1.59516	27.398	37
	1.59894	22.282	1.59894	27.404	37
	1.60272	22.2896	1.60272	27.42	37
	1.6065	22.296	1.6065	27.434	37
	1.61028	22.3004	1.61028	27.456	37
	1.61406	22.308	1.61406	27.47	37
	1.61784	22.3108	1.61784	27.512	37
	1.62162	22.318	1.62162	27.53	37
	1.6254	22.3236	1.6254	27.538	37
	1.62918	22.3264	1.62918	27.542	37
	1.63296	22.3212	1.63296	27.57	37
	1.63674	22.3152	1.63674	27.57	37
	1.64052	22.3092	1.64052	27.572	37
	1.6443	22.3024	1.6443	27.584	37
	1.64808	22.2988	1.64808	27.594	37
	1.65186	22.3028	1.65186	27.592	37
	1.65564	22.306	1.65564	27.584	37
	1.65942	22.308	1.65942	27.584	37
	1.6632	22.3116	1.6632	27.608	37
	1.66698	22.3136	1.66698	27.614	37
	1.67076	22.3084	1.67076	27.622	37
	1.67454	22.3108	1.67454	27.656	37
	1.67832	22.3172	1.67832	27.69	37
	1.6821	22.3304	1.6821	27.704	37
	1.68588	22.3468	1.68588	27.704	37
	1.68966	22.3712	1.68966	27.716	37
	1.69344	22.3852	1.69344	27.698	37
	1.69722	22.39	1.69722	27.71	37
	1.701	22.3852	1.701	27.708	37
	1.70478	22.3788	1.70478	27.736	37
	1.70856	22.368	1.70856	27.758	37
	1.71234	22.3628	1.71234	27.786	37
	1.71612	22.3652	1.71612	27.788	37
	1.7199	22.372	1.7199	27.806	37
	1.72368	22.3776	1.72368	27.812	37
	1.72746	22.3852	1.72746	27.824	37
	1.73124	22.3916	1.73124	27.844	37
	1.73502	22.392	1.73502	27.856	37
	1.7388	22.3884	1.7388	27.87	37
	1.74258	22.3852	1.74258	27.892	37
	1.74636	22.3836	1.74636	27.902	37
	1.75014	22.3864	1.75014	27.902	37
	1.75392	22.3944	1.75392	27.924	37
	1.7577	22.4076	1.7577	27.928	37
	1.76148	22.42	1.76148	27.94	37
	1.76526	22.4248	1.76526	27.952	37
	1.76904	22.426	1.76904	27.978	37
	1.77282	22.4244	1.77282	27.98	37
	1.7766	22.42	1.7766	27.994	37
	1.78038	22.4176	1.78038	27.996	37
	1.78416	22.4236	1.78416	27.992	37
	1.78794	22.4268	1.78794	27.982	37
	1.79172	22.4312	1.79172	27.998	37
	1.7955	22.4352	1.7955	27.99	37
	1.79928	22.4376	1.79928	28.012	37
	1.80306	22.4376	1.80306	28.042	37
	1.80684	22.4396	1.80684	28.07	37
	1.81062	22.4444	1.81062	28.082	37
	1.8144	22.452	1.8144	28.126	37
	1.81818	22.4596	1.81818	28.142	37
	1.82196	22.4624	1.82196	28.144	37
	1.82574	22.472	1.82574	28.158	37
	1.82952	22.4776	1.82952	28.176	37
	1.8333	22.484	1.8333	28.162	37
	1.83708	22.492	1.83708	28.154	37
	1.84086	22.5108	1.84086	28.166	37
	1.84464	22.5196	1.84464	28.182	37
	1.84842	22.5288	1.84842	28.194	37
	1.8522	22.5344	1.8522	28.218	37
	1.85598	22.5412	1.85598	28.228	37
	1.85976	22.5396	1.85976	28.23	37
	1.86354	22.5428	1.86354	28.224	37
	1.86732	22.5492	1.86732	28.222	37
	1.8711	22.5544	1.8711	28.22	37
	1.87488	22.5548	1.87488	28.218	37
	1.87866	22.5552	1.87866	28.224	37
	1.88244	22.5508	1.88244	28.242	37
	1.88622	22.5436	1.88622	28.246	37
	1.89	22.5408	1.89	28.248	37
	1.89378	22.542	1.89378	28.282	37
	1.89756	22.5468	1.89756	28.286	37
	1.90134	22.5592	1.90134	28.294	37
	1.90512	22.5708	1.90512	28.298	37
	1.9089	22.5816	1.9089	28.32	37
	1.91268	22.5944	1.91268	28.332	37
	1.91646	22.6052	1.91646	28.354	37
	1.92024	22.614	1.92024	28.354	37
	1.92402	22.6244	1.92402	28.39	37
	1.9278	22.6284	1.9278	28.388	37
	1.93158	22.6256	1.93158	28.398	37
	1.93536	22.6196	1.93536	28.406	37
	1.93914	22.61	1.93914	28.418	37
	1.94292	22.598	1.94292	28.412	37
	1.9467	22.5932	1.9467	28.424	37
	1.95048	22.5952	1.95048	28.422	37
	1.95426	22.6012	1.95426	28.43	37
	1.95804	22.606	1.95804	28.448	37
	1.96182	22.6144	1.96182	28.466	37
	1.9656	22.6236	1.9656	28.48	37
	1.96938	22.6304	1.96938	28.482	37
	1.97316	22.6384	1.97316	28.486	37
	1.97694	22.6524	1.97694	28.492	37
	1.98072	22.6644	1.98072	28.482	37
	1.9845	22.6736	1.9845	28.492	37
	1.98828	22.6768	1.98828	28.494	37
	1.99206	22.6752	1.99206	28.494	37
	1.99584	22.6728	1.99584	28.506	37
	1.99962	22.67	1.99962	28.516	37
	2.0034	22.6664	2.0034	28.528	37
	2.00718	22.6744	2.00718	28.54	37
	2.01096	22.6848	2.01096	28.574	37
	2.01474	22.6916	2.01474	28.568	37
	2.01852	22.704	2.01852	28.562	37
	2.0223	22.7156	2.0223	28.558	37
	2.02608	22.7196	2.02608	28.56	37
	2.02986	22.7268	2.02986	28.582	37
	2.03364	22.7356	2.03364	28.61	37
	2.03742	22.7348	2.03742	28.638	37
	2.0412	22.738	2.0412	28.654	37
	2.04498	22.7412	2.04498	28.67	37
	2.04876	22.7412	2.04876	28.654	37
	2.05254	22.7444	2.05254	28.63	37
	2.05632	22.7556	2.05632	28.644	37
	2.0601	22.7648	2.0601	28.658	37
	2.06388	22.7752	2.06388	28.688	37
	2.06766	22.786	2.06766	28.69	37
	2.07144	22.7944	2.07144	28.704	37
	2.07522	22.798	2.07522	28.702	37
	2.079	22.8028	2.079	28.71	37
	2.08278	22.8096	2.08278	28.686	37
	2.08656	22.8156	2.08656	28.708	37
	2.09034	22.8176	2.09034	28.732	37
	2.09412	22.8232	2.09412	28.746	37
	2.0979	22.8268	2.0979	28.76	37
	2.10168	22.8292	2.10168	28.77	37
	2.10546	22.8364	2.10546	28.76	37
	2.10924	22.8452	2.10924	28.758	37
	2.11302	22.8488	2.11302	28.758	37
	2.1168	22.8488	2.1168	28.746	37
	2.12058	22.848	2.12058	28.746	37
	2.12436	22.842	2.12436	28.764	37
	2.12814	22.8412	2.12814	28.778	37
	2.13192	22.85	2.13192	28.784	37
	2.1357	22.8652	2.1357	28.796	37
	2.13948	22.874	2.13948	28.816	37
	2.14326	22.8872	2.14326	28.832	37
	2.14704	22.9004	2.14704	28.834	37
	2.15082	22.9036	2.15082	28.862	37
	2.1546	22.9056	2.1546	28.888	37
	2.15838	22.916	2.15838	28.916	37
	2.16216	22.9176	2.16216	28.906	37
	2.16594	22.9144	2.16594	28.916	37
	2.16972	22.9164	2.16972	28.926	37
	2.1735	22.9164	2.1735	28.908	37
	2.17728	22.9164	2.17728	28.908	37
	2.18106	22.9248	2.18106	28.92	37
	2.18484	22.9344	2.18484	28.936	37
	2.18862	22.9456	2.18862	28.922	37
	2.1924	22.9608	2.1924	28.962	37
	2.19618	22.9716	2.19618	28.96	37
	2.19996	22.978	2.19996	28.958	37
	2.20374	22.982	2.20374	28.964	37
	2.20752	22.9796	2.20752	28.976	37
	2.2113	22.97	2.2113	28.956	37
	2.21508	22.968	2.21508	28.972	37
	2.21886	22.9696	2.21886	29.014	37
	2.22264	22.9768	2.22264	29.006	37
	2.22642	22.9888	2.22642	29.026	37
	2.2302	23.008	2.2302	29.05	37
	2.23398	23.0212	2.23398	29.048	37
	2.23776	23.034	2.23776	29.03	37
	2.24154	23.0428	2.24154	29.038	37
	2.24532	23.0472	2.24532	29.026	37
	2.2491	23.0452	2.2491	29.034	37
	2.25288	23.046	2.25288	29.054	37
	2.25666	23.0456	2.25666	29.06	37
	2.26044	23.044	2.26044	29.08	37
	2.26422	23.0468	2.26422	29.086	37
	2.268	23.0556	2.268	29.098	37
	2.27178	23.0588	2.27178	29.098	37
	2.27556	23.0608	2.27556	29.102	37
	2.27934	23.0676	2.27934	29.102	37
	2.28312	23.0732	2.28312	29.11	37
	2.2869	23.078	2.2869	29.11	37
	2.29068	23.0908	2.29068	29.116	37
	2.29446	23.1076	2.29446	29.13	37
	2.29824	23.1208	2.29824	29.158	37
	2.30202	23.1352	2.30202	29.174	37
	2.3058	23.1488	2.3058	29.168	37
	2.30958	23.1548	2.30958	29.176	37
	2.31336	23.154	2.31336	29.172	37
	2.31714	23.1548	2.31714	29.152	37
	2.32092	23.1524	2.32092	29.162	37
	2.3247	23.1476	2.3247	29.182	37
	2.32848	23.1512	2.32848	29.174	37
	2.33226	23.1588	2.33226	29.186	37
	2.33604	23.1648	2.33604	29.214	37
	2.33982	23.174	2.33982	29.212	37
	2.3436	23.184	2.3436	29.214	37
	2.34738	23.1884	2.34738	29.234	37
	2.35116	23.1924	2.35116	29.24	37
	2.35494	23.1992	2.35494	29.23	37
	2.35872	23.208	2.35872	29.248	37
	2.3625	23.2156	2.3625	29.24	37
	2.36628	23.2252	2.36628	29.244	37
	2.37006	23.2372	2.37006	29.258	37
	2.37384	23.2464	2.37384	29.274	37
	2.37762	23.248	2.37762	29.28	37
	2.3814	23.2548	2.3814	29.29	37
	2.38518	23.2568	2.38518	29.31	37
	2.38896	23.256	2.38896	29.318	37
	2.39274	23.2576	2.39274	29.33	37
	2.39652	23.2612	2.39652	29.316	37
	2.4003	23.2604	2.4003	29.316	37
	2.40408	23.2644	2.40408	29.302	37
	2.40786	23.2732	2.40786	29.302	37
	2.41164	23.28	2.41164	29.296	37
	2.41542	23.2892	2.41542	29.314	37
	2.4192	23.2988	2.4192	29.334	37
	2.42298	23.3048	2.42298	29.354	37
	2.42676	23.3028	2.42676	29.36	37
	2.43054	23.3024	2.43054	29.362	37
	2.43432	23.3048	2.43432	29.358	37
	2.4381	23.3088	2.4381	29.358	37
	2.44188	23.318	2.44188	29.346	37
	2.44566	23.3264	2.44566	29.36	37
	2.44944	23.3308	2.44944	29.366	37
	2.45322	23.3316	2.45322	29.378	37
	2.457	23.3316	2.457	29.384	37
	2.46078	23.3264	2.46078	29.388	37
	2.46456	23.3332	2.46456	29.384	37
	2.46834	23.3456	2.46834	29.366	37
	2.47212	23.3608	2.47212	29.384	37
	2.4759	23.3764	2.4759	29.382	37
	2.47968	23.3964	2.47968	29.408	37
	2.48346	23.4076	2.48346	29.414	37
	2.48724	23.418	2.48724	29.452	37
	2.49102	23.428	2.49102	29.446	37
	2.4948	23.438	2.4948	29.46	37
	2.49858	23.4436	2.49858	29.462	37
	2.50236	23.45	2.50236	29.472	37
	2.50614	23.4536	2.50614	29.478	37
	2.50992	23.4544	2.50992	29.488	37
	2.5137	23.4576	2.5137	29.496	37
	2.51748	23.4656	2.51748	29.506	37
	2.52126	23.4748	2.52126	29.508	37
	2.52504	23.488	2.52504	29.508	37
	2.52882	23.5048	2.52882	29.522	37
	2.5326	23.5168	2.5326	29.514	37
	2.53638	23.5256	2.53638	29.51	37
	2.54016	23.5348	2.54016	29.526	37
	2.54394	23.5392	2.54394	29.526	37
	2.54772	23.5384	2.54772	29.532	37
	2.5515	23.538	2.5515	29.562	37
	2.55528	23.5384	2.55528	29.564	37
	2.55906	23.5348	2.55906	29.574	37
	2.56284	23.5308	2.56284	29.604	37
	2.56662	23.5308	2.56662	29.604	37
	2.5704	23.53	2.5704	29.604	37
	2.57418	23.5308	2.57418	29.632	37
	2.57796	23.54	2.57796	29.634	37
	2.58174	23.55	2.58174	29.608	37
	2.58552	23.5596	2.58552	29.614	37
	2.5893	23.5728	2.5893	29.626	37
	2.59308	23.5832	2.59308	29.616	37
	2.59686	23.586	2.59686	29.604	37
	2.60064	23.5908	2.60064	29.616	37
	2.60442	23.5908	2.60442	29.614	37
	2.6082	23.5916	2.6082	29.596	37
	2.61198	23.5936	2.61198	29.606	37
	2.61576	23.598	2.61576	29.63	37
	2.61954	23.6044	2.61954	29.634	37
	2.62332	23.6208	2.62332	29.628	37
	2.6271	23.6356	2.6271	29.668	37
	2.63088	23.6508	2.63088	29.674	37
	2.63466	23.6664	2.63466	29.676	37
	2.63844	23.6824	2.63844	29.69	37
	2.64222	23.6856	2.64222	29.71	37
	2.646	23.692	2.646	29.68	37
	2.64978	23.6952	2.64978	29.698	37
	2.65356	23.6988	2.65356	29.684	37
	2.65734	23.6972	2.65734	29.68	37
	2.66112	23.7076	2.66112	29.692	37
	2.6649	23.7136	2.6649	29.712	37
	2.66868	23.7228	2.66868	29.714	37
	2.67246	23.7308	2.67246	29.728	37
	2.67624	23.7412	2.67624	29.74	37
	2.68002	23.7428	2.68002	29.74	37
	2.6838	23.7408	2.6838	29.75	37
	2.68758	23.7408	2.68758	29.736	37
	2.69136	23.74	2.69136	29.742	37
	2.69514	23.74	2.69514	29.748	37
	2.69892	23.7472	2.69892	29.738	37
	2.7027	23.758	2.7027	29.728	37
	2.70648	23.7628	2.70648	29.734	37
	2.71026	23.7672	2.71026	29.756	37
	2.71404	23.7704	2.71404	29.762	37
	2.71782	23.7724	2.71782	29.78	37
	2.7216	23.7788	2.7216	29.81	37
	2.72538	23.794	2.72538	29.826	37
	2.72916	23.8112	2.72916	29.816	37
	2.73294	23.8292	2.73294	29.82	37
	2.73672	23.8408	2.73672	29.822	37
	2.7405	23.8464	2.7405	29.82	37
	2.74428	23.8444	2.74428	29.804	37
	2.74806	23.8432	2.74806	29.806	37
	2.75184	23.8444	2.75184	29.81	37
	2.75562	23.8468	2.75562	29.836	37
	2.7594	23.8552	2.7594	29.838	37
	2.76318	23.8664	2.76318	29.862	37
	2.76696	23.88	2.76696	29.874	37
	2.77074	23.8884	2.77074	29.91	37
	2.77452	23.9036	2.77452	29.906	37
	2.7783	23.9136	2.7783	29.894	37
	2.78208	23.9216	2.78208	29.906	37
	2.78586	23.924	2.78586	29.916	37
	2.78964	23.9292	2.78964	29.876	37
	2.79342	23.9292	2.79342	29.87	37
	2.7972	23.9312	2.7972	29.902	37
	2.80098	23.9368	2.80098	29.89	37
	2.80476	23.942	2.80476	29.896	37
	2.80854	23.9444	2.80854	29.91	37
	2.81232	23.9468	2.81232	29.91	37
	2.8161	23.9488	2.8161	29.918	37
	2.81988	23.9512	2.81988	29.916	37
	2.82366	23.9552	2.82366	29.922	37
	2.82744	23.9652	2.82744	29.952	37
	2.83122	23.9768	2.83122	29.962	37
	2.835	23.9896	2.835	29.968	37
	2.83878	23.9948	2.83878	29.976	37
	2.84256	24.0068	2.84256	29.968	37
	2.84634	24.0164	2.84634	29.948	37
	2.85012	24.026	2.85012	29.958	37
	2.8539	24.03	2.8539	29.926	37
	2.85768	24.0432	2.85768	29.952	37
	2.86146	24.0428	2.86146	29.962	37
	2.86524	24.0376	2.86524	29.968	37
	2.86902	24.032	2.86902	29.96	37
	2.8728	24.0344	2.8728	29.992	37
	2.87658	24.0344	2.87658	29.984	37
	2.88036	24.0488	2.88036	29.998	37
	2.88414	24.0688	2.88414	30.006	37
	2.88792	24.0864	2.88792	30.02	37
	2.8917	24.0976	2.8917	30.018	37
	2.89548	24.106	2.89548	30.018	37
	2.89926	24.1052	2.89926	30.028	37
	2.90304	24.0996	2.90304	30.048	37
	2.90682	24.1032	2.90682	30.048	37
	2.9106	24.1108	2.9106	30.064	37
	2.91438	24.1188	2.91438	30.066	37
	2.91816	24.128	2.91816	30.062	37
	2.92194	24.1404	2.92194	30.044	37
	2.92572	24.1444	2.92572	30.05	37
	2.9295	24.1508	2.9295	30.054	37
	2.93328	24.1568	2.93328	30.062	37
	2.93706	24.17	2.93706	30.072	37
	2.94084	24.1828	2.94084	30.096	37
	2.94462	24.1952	2.94462	30.104	37
	2.9484	24.2004	2.9484	30.108	37
	2.95218	24.2056	2.95218	30.114	37
	2.95596	24.2032	2.95596	30.108	37
	2.95974	24.2012	2.95974	30.098	37
	2.96352	24.204	2.96352	30.104	37
	2.9673	24.2092	2.9673	30.1	37
	2.97108	24.2176	2.97108	30.098	37
	2.97486	24.2244	2.97486	30.112	37
	2.97864	24.2348	2.97864	30.124	37
	2.98242	24.24	2.98242	30.142	37
	2.9862	24.248	2.9862	30.156	37
	2.98998	24.2576	2.98998	30.164	37
	2.99376	24.2732	2.99376	30.164	37
	2.99754	24.2832	2.99754	30.172	37
	3.00132	24.2964	3.00132	30.172	37
	3.0051	24.3104	3.0051	30.16	37
	3.00888	24.3208	3.00888	30.188	37
	3.01266	24.3244	3.01266	30.182	37
	3.01644	24.3276	3.01644	30.196	37
	3.02022	24.328	3.02022	30.196	37
	3.024	24.3272	3.024	30.196	37
	3.02778	24.3232	3.02778	30.192	37
	3.03156	24.3256	3.03156	30.204	37
	3.03534	24.33	3.03534	30.208	37
	3.03912	24.3364	3.03912	30.198	37
	3.0429	24.3396	3.0429	30.212	37
	3.04668	24.344	3.04668	30.212	37
	3.05046	24.3476	3.05046	30.222	37
	3.05424	24.3556	3.05424	30.21	37
	3.05802	24.3628	3.05802	30.214	37
	3.0618	24.3752	3.0618	30.228	37
	3.06558	24.3928	3.06558	30.232	37
	3.06936	24.4048	3.06936	30.228	37
	3.07314	24.41	3.07314	30.242	37
	3.07692	24.4204	3.07692	30.256	37
	3.0807	24.4256	3.0807	30.236	37
	3.08448	24.428	3.08448	30.228	37
	3.08826	24.4376	3.08826	30.238	37
	3.09204	24.452	3.09204	30.242	37
	3.09582	24.4604	3.09582	30.25	37
	3.0996	24.4728	3.0996	30.278	37
	3.10338	24.4876	3.10338	30.304	37
	3.10716	24.4984	3.10716	30.308	37
	3.11094	24.5036	3.11094	30.296	37
	3.11472	24.5108	3.11472	30.294	37
	3.1185	24.5148	3.1185	30.29	37
	3.12228	24.512	3.12228	30.27	37
	3.12606	24.5096	3.12606	30.27	37
	3.12984	24.5116	3.12984	30.286	37
	3.13362	24.516	3.13362	30.302	37
	3.1374	24.52	3.1374	30.302	37
	3.14118	24.5268	3.14118	30.314	37
	3.14496	24.5328	3.14496	30.336	37
	3.14874	24.5384	3.14874	30.342	37
	3.15252	24.5392	3.15252	30.342	37
	3.1563	24.5412	3.1563	30.36	37
	3.16008	24.5476	3.16008	30.368	37
	3.16386	24.5552	3.16386	30.362	37
	3.16764	24.5656	3.16764	30.368	37
	3.17142	24.58	3.17142	30.38	37
	3.1752	24.5932	3.1752	30.384	37
	3.17898	24.6016	3.17898	30.388	37
	3.18276	24.6104	3.18276	30.374	37
	3.18654	24.6128	3.18654	30.382	37
	3.19032	24.6108	3.19032	30.382	37
	3.1941	24.6128	3.1941	30.378	37
	3.19788	24.6168	3.19788	30.382	37
	3.20166	24.6244	3.20166	30.408	37
	3.20544	24.6296	3.20544	30.42	37
	3.20922	24.64	3.20922	30.426	37
	3.213	24.6484	3.213	30.45	37
	3.21678	24.6576	3.21678	30.462	37
	3.22056	24.66	3.22056	30.462	37
	3.22434	24.6676	3.22434	30.454	37
	3.22812	24.6728	3.22812	30.462	37
	3.2319	24.6804	3.2319	30.452	37
	3.23568	24.686	3.23568	30.446	37
	3.23946	24.6996	3.23946	30.446	37
	3.24324	24.7176	3.24324	30.436	37
	3.24702	24.7328	3.24702	30.436	37
	3.2508	24.7456	3.2508	30.422	37
	3.25458	24.7592	3.25458	30.438	37
	3.25836	24.7648	3.25836	30.446	37
	3.26214	24.7652	3.26214	30.472	37
	3.26592	24.7696	3.26592	30.48	37
	3.2697	24.7696	3.2697	30.492	37
	3.27348	24.7712	3.27348	30.492	37
	3.27726	24.7752	3.27726	30.498	37
	3.28104	24.7816	3.28104	30.506	37
	3.28482	24.7844	3.28482	30.492	37
	3.2886	24.7912	3.2886	30.52	37
	3.29238	24.7956	3.29238	30.53	37
	3.29616	24.8	3.29616	30.53	37
	3.29994	24.8016	3.29994	30.516	37
	3.30372	24.8048	3.30372	30.522	37
	3.3075	24.8088	3.3075	30.514	37
	3.31128	24.8156	3.31128	30.51	37
	3.31506	24.8248	3.31506	30.518	37
	3.31884	24.8348	3.31884	30.53	37
	3.32262	24.8472	3.32262	30.558	37
	3.3264	24.8608	3.3264	30.552	37
	3.33018	24.8672	3.33018	30.564	37
	3.33396	24.8704	3.33396	30.57	37
	3.33774	24.8744	3.33774	30.572	37
	3.34152	24.8768	3.34152	30.558	37
	3.3453	24.8768	3.3453	30.576	37
	3.34908	24.8848	3.34908	30.582	37
	3.35286	24.8928	3.35286	30.592	37
	3.35664	24.9016	3.35664	30.598	37
	3.36042	24.9088	3.36042	30.612	37
	3.3642	24.916	3.3642	30.594	37
	3.36798	24.922	3.36798	30.588	37
	3.37176	24.9308	3.37176	30.6	37
	3.37554	24.9356	3.37554	30.606	37
	3.37932	24.9448	3.37932	30.598	37
	3.3831	24.956	3.3831	30.63	37
	3.38688	24.9644	3.38688	30.636	37
	3.39066	24.9676	3.39066	30.628	37
	3.39444	24.9784	3.39444	30.642	37
	3.39822	24.9808	3.39822	30.65	37
	3.402	24.9792	3.402	30.644	37
	3.40578	24.9796	3.40578	30.648	37
	3.40956	24.9904	3.40956	30.65	37
	3.41334	24.9968	3.41334	30.654	37
	3.41712	25.0104	3.41712	30.674	37
	3.4209	25.028	3.4209	30.676	37
	3.42468	25.044	3.42468	30.688	37
	3.42846	25.048	3.42846	30.702	37
	3.43224	25.0516	3.43224	30.692	37
	3.43602	25.0552	3.43602	30.684	37
	3.4398	25.056	3.4398	30.696	37
	3.44358	25.0584	3.44358	30.69	37
	3.44736	25.0656	3.44736	30.68	37
	3.45114	25.0712	3.45114	30.7	37
	3.45492	25.0728	3.45492	30.706	37
	3.4587	25.0748	3.4587	30.712	37
	3.46248	25.0772	3.46248	30.732	37
	3.46626	25.082	3.46626	30.74	37
	3.47004	25.0864	3.47004	30.752	37
	3.47382	25.0936	3.47382	30.734	37
	3.4776	25.104	3.4776	30.746	37
	3.48138	25.1136	3.48138	30.726	37
	3.48516	25.1204	3.48516	30.726	37
	3.48894	25.132	3.48894	30.726	37
	3.49272	25.1448	3.49272	30.76	37
	3.4965	25.1516	3.4965	30.76	37
	3.50028	25.1572	3.50028	30.794	37
	3.50406	25.1624	3.50406	30.794	37
	3.50784	25.1644	3.50784	30.786	37
	3.51162	25.1616	3.51162	30.79	37
	3.5154	25.1676	3.5154	30.774	37
	3.51918	25.1756	3.51918	30.766	37
	3.52296	25.1908	3.52296	30.784	37
	3.52674	25.2044	3.52674	30.798	37
	3.53052	25.2208	3.53052	30.8	37
	3.5343	25.228	3.5343	30.81	37
	3.53808	25.232	3.53808	30.824	37
	3.54186	25.2256	3.54186	30.828	37
	3.54564	25.22	3.54564	30.83	37
	3.54942	25.218	3.54942	30.836	37
	3.5532	25.2236	3.5532	30.846	37
	3.55698	25.2324	3.55698	30.858	37
	3.56076	25.2488	3.56076	30.858	37
	3.56454	25.268	3.56454	30.858	37
	3.56832	25.2784	3.56832	30.862	37
	3.5721	25.2852	3.5721	30.854	37
	3.57588	25.2908	3.57588	30.836	37
	3.57966	25.2904	3.57966	30.848	37
	3.58344	25.2896	3.58344	30.846	37
	3.58722	25.298	3.58722	30.858	37
	3.591	25.306	3.591	30.862	37
	3.59478	25.3152	3.59478	30.866	37
	3.59856	25.326	3.59856	30.86	37
	3.60234	25.3376	3.60234	30.876	37
	3.60612	25.3416	3.60612	30.856	37
	3.6099	25.3436	3.6099	30.86	37
	3.61368	25.3432	3.61368	30.878	37
	3.61746	25.3508	3.61746	30.886	37
	3.62124	25.3572	3.62124	30.884	37
	3.62502	25.3684	3.62502	30.898	37
	3.6288	25.3832	3.6288	30.918	37
	3.63258	25.398	3.63258	30.934	37
	3.63636	25.4036	3.63636	30.932	37
	3.64014	25.4052	3.64014	30.926	37
	3.64392	25.406	3.64392	30.932	37
	3.6477	25.4072	3.6477	30.958	37
	3.65148	25.4104	3.65148	30.928	37
	3.65526	25.4136	3.65526	30.948	37
	3.65904	25.4212	3.65904	30.962	37
	3.66282	25.432	3.66282	30.962	37
	3.6666	25.4392	3.6666	30.944	37
	3.67038	25.4512	3.67038	30.942	37
	3.67416	25.464	3.67416	30.928	37
	3.67794	25.472	3.67794	30.936	37
	3.68172	25.4752	3.68172	30.95	37
	3.6855	25.4808	3.6855	30.964	37
	3.68928	25.478	3.68928	30.986	37
	3.69306	25.48	3.69306	30.994	37
	3.69684	25.488	3.69684	31.002	37
	3.70062	25.498	3.70062	31.008	37
	3.7044	25.5092	3.7044	31	37
	3.70818	25.5204	3.70818	31.004	37
	3.71196	25.5228	3.71196	31.006	37
	3.71574	25.5256	3.71574	31.01	37
	3.71952	25.5272	3.71952	31.016	37
	3.7233	25.5292	3.7233	31.024	37
	3.72708	25.536	3.72708	31.02	37
	3.73086	25.5552	3.73086	31.034	37
	3.73464	25.5684	3.73464	31.036	37
	3.73842	25.5784	3.73842	31.032	37
	3.7422	25.5864	3.7422	31.038	37
	3.74598	25.5932	3.74598	31.064	37
	3.74976	25.59	3.74976	31.064	37
	3.75354	25.5924	3.75354	31.07	37
	3.75732	25.6028	3.75732	31.07	37
	3.7611	25.6136	3.7611	31.05	37
	3.76488	25.6232	3.76488	31.038	37
	3.76866	25.638	3.76866	31.034	37
	3.77244	25.6504	3.77244	31.02	37
	3.77622	25.6544	3.77622	31.038	37
	3.78	25.6568	3.78	31.068	37
	3.78378	25.6584	3.78378	31.074	37
	3.78756	25.6576	3.78756	31.098	37
	3.79134	25.6572	3.79134	31.12	37
	3.79512	25.662	3.79512	31.126	37
	3.7989	25.6644	3.7989	31.116	37
	3.80268	25.6676	3.80268	31.126	37
	3.80646	25.67	3.80646	31.116	37
	3.81024	25.6704	3.81024	31.12	37
	3.81402	25.6712	3.81402	31.116	37
	3.8178	25.6784	3.8178	31.13	37
	3.82158	25.6876	3.82158	31.138	37
	3.82536	25.7024	3.82536	31.154	37
	3.82914	25.7188	3.82914	31.14	37
	3.83292	25.7324	3.83292	31.144	37
	3.8367	25.7416	3.8367	31.144	37
	3.84048	25.7456	3.84048	31.14	37
	3.84426	25.7424	3.84426	31.158	37
	3.84804	25.7408	3.84804	31.172	37
	3.85182	25.742	3.85182	31.172	37
	3.8556	25.7456	3.8556	31.164	37
	3.85938	25.7556	3.85938	31.174	37
	3.86316	25.77	3.86316	31.154	37
	3.86694	25.7832	3.86694	31.164	37
	3.87072	25.794	3.87072	31.16	37
	3.8745	25.8052	3.8745	31.192	37
	3.87828	25.814	3.87828	31.18	37
	3.88206	25.8168	3.88206	31.196	37
	3.88584	25.8184	3.88584	31.208	37
	3.88962	25.8196	3.88962	31.214	37
	3.8934	25.8176	3.8934	31.21	37
	3.89718	25.8152	3.89718	31.218	37
	3.90096	25.8192	3.90096	31.208	37
	3.90474	25.8216	3.90474	31.194	37
	3.90852	25.828	3.90852	31.202	37
	3.9123	25.8376	3.9123	31.202	37
	3.91608	25.8444	3.91608	31.214	37
	3.91986	25.8532	3.91986	31.214	37
	3.92364	25.8672	3.92364	31.214	37
	3.92742	25.8752	3.92742	31.214	37
	3.9312	25.8808	3.9312	31.226	37
	3.93498	25.894	3.93498	31.228	37
	3.93876	25.9012	3.93876	31.244	37
	3.94254	25.9072	3.94254	31.272	37
	3.94632	25.9172	3.94632	31.296	37
	3.9501	25.9288	3.9501	31.29	37
	3.95388	25.9316	3.95388	31.308	37
	3.95766	25.936	3.95766	31.308	37
	3.96144	25.9376	3.96144	31.286	37
	3.96522	25.9408	3.96522	31.266	37
	3.969	25.9436	3.969	31.28	37
	3.97278	25.9568	3.97278	31.286	37
	3.97656	25.9716	3.97656	31.292	37
	3.98034	25.9876	3.98034	31.306	37
	3.98412	25.9988	3.98412	31.332	37
	3.9879	26.0116	3.9879	31.332	37
	3.99168	26.0148	3.99168	31.326	37
	3.99546	26.0148	3.99546	31.314	37
	3.99924	26.016	3.99924	31.316	37
	4.00302	26.0188	4.00302	31.326	37
	4.0068	26.024	4.0068	31.326	37
	4.01058	26.0332	4.01058	31.32	37
	4.01436	26.044	4.01436	31.332	37
	4.01814	26.0516	4.01814	31.352	37
	4.02192	26.0668	4.02192	31.346	37
	4.0257	26.074	4.0257	31.346	37
	4.02948	26.0824	4.02948	31.352	37
	4.03326	26.092	4.03326	31.358	37
	4.03704	26.1048	4.03704	31.352	37
	4.04082	26.1064	4.04082	31.358	37
	4.0446	26.1096	4.0446	31.366	37
	4.04838	26.1076	4.04838	31.38	37
	4.05216	26.1048	4.05216	31.39	37
	4.05594	26.0964	4.05594	31.402	37
	4.05972	26.0928	4.05972	31.402	37
	4.0635	26.096	4.0635	31.402	37
	4.06728	26.0992	4.06728	31.406	37
	4.07106	26.1024	4.07106	31.412	37
	4.07484	26.112	4.07484	31.386	37
	4.07862	26.1224	4.07862	31.404	37
	4.0824	26.1268	4.0824	31.404	37
	4.08618	26.1344	4.08618	31.396	37
	4.08996	26.1424	4.08996	31.396	37
	4.09374	26.1524	4.09374	31.422	37
	4.09752	26.16	4.09752	31.404	37
	4.1013	26.1712	4.1013	31.4	37
	4.10508	26.1836	4.10508	31.412	37
	4.10886	26.1964	4.10886	31.424	37
	4.11264	26.2056	4.11264	31.426	37
	4.11642	26.2128	4.11642	31.424	37
	4.1202	26.2192	4.1202	31.436	37
	4.12398	26.2232	4.12398	31.43	37
	4.12776	26.228	4.12776	31.418	37
	4.13154	26.2252	4.13154	31.416	37
	4.13532	26.2276	4.13532	31.444	37
	4.1391	26.2252	4.1391	31.462	37
	4.14288	26.2284	4.14288	31.482	37
	4.14666	26.2324	4.14666	31.494	37
	4.15044	26.2464	4.15044	31.508	37
	4.15422	26.2592	4.15422	31.5	37
	4.158	26.274	4.158	31.504	37
	4.16178	26.28	4.16178	31.49	37
	4.16556	26.278	4.16556	31.502	37
	4.16934	26.2792	4.16934	31.494	37
	4.17312	26.2808	4.17312	31.508	37
	4.1769	26.2856	4.1769	31.508	37
	4.18068	26.2996	4.18068	31.522	37
	4.18446	26.3188	4.18446	31.528	37
	4.18824	26.3268	4.18824	31.54	37
	4.19202	26.3316	4.19202	31.538	37
	4.1958	26.3352	4.1958	31.534	37
	4.19958	26.334	4.19958	31.54	37
	4.20336	26.3344	4.20336	31.536	37
	4.20714	26.3404	4.20714	31.53	37
	4.21092	26.3472	4.21092	31.532	37
	4.2147	26.3524	4.2147	31.564	37
	4.21848	26.3536	4.21848	31.564	37
	4.22226	26.3556	4.22226	31.578	37
	4.22604	26.3584	4.22604	31.584	37
	4.22982	26.3636	4.22982	31.57	37
	4.2336	26.3728	4.2336	31.55	37
	4.23738	26.3864	4.23738	31.544	37
	4.24116	26.3956	4.24116	31.536	37
	4.24494	26.3988	4.24494	31.564	37
	4.24872	26.4024	4.24872	31.586	37
	4.2525	26.4008	4.2525	31.592	37
	4.25628	26.4028	4.25628	31.598	37
	4.26006	26.4072	4.26006	31.606	37
	4.26384	26.4204	4.26384	31.592	37
	4.26762	26.4304	4.26762	31.596	37
	4.2714	26.4424	4.2714	31.602	37
	4.27518	26.4468	4.27518	31.622	37
	4.27896	26.4528	4.27896	31.622	37
	4.28274	26.4568	4.28274	31.616	37
	4.28652	26.4616	4.28652	31.628	37
	4.2903	26.4656	4.2903	31.63	37
	4.29408	26.4732	4.29408	31.618	37
	4.29786	26.478	4.29786	31.626	37
	4.30164	26.4788	4.30164	31.626	37
	4.30542	26.482	4.30542	31.608	37
	4.3092	26.49	4.3092	31.61	37
	4.31298	26.5	4.31298	31.628	37
	4.31676	26.5076	4.31676	31.61	37
	4.32054	26.516	4.32054	31.618	37
	4.32432	26.5228	4.32432	31.628	37
	4.3281	26.5256	4.3281	31.626	37
	4.33188	26.5236	4.33188	31.614	37
	4.33566	26.5304	4.33566	31.636	37
	4.33944	26.54	4.33944	31.648	37
	4.34322	26.5496	4.34322	31.656	37
	4.347	26.5572	4.347	31.676	37
	4.35078	26.57	4.35078	31.688	37
	4.35456	26.574	4.35456	31.692	37
	4.35834	26.5744	4.35834	31.694	37
	4.36212	26.5716	4.36212	31.686	37
	4.3659	26.574	4.3659	31.672	37
	4.36968	26.5728	4.36968	31.682	37
	4.37346	26.5764	4.37346	31.686	37
	4.37724	26.5844	4.37724	31.692	37
	4.38102	26.5968	4.38102	31.7	37
	4.3848	26.6052	4.3848	31.704	37
	4.38858	26.6164	4.38858	31.704	37
	4.39236	26.626	4.39236	31.7	37
	4.39614	26.6324	4.39614	31.708	37
	4.39992	26.6376	4.39992	31.718	37
	4.4037	26.6428	4.4037	31.734	37
	4.40748	26.6468	4.40748	31.718	37
	4.41126	26.6508	4.41126	31.73	37
	4.41504	26.654	4.41504	31.724	37
	4.41882	26.6588	4.41882	31.724	37
	4.4226	26.6652	4.4226	31.718	37
	4.42638	26.6712	4.42638	31.712	37
	4.43016	26.6776	4.43016	31.73	37
	4.43394	26.6848	4.43394	31.736	37
	4.43772	26.6908	4.43772	31.73	37
	4.4415	26.6912	4.4415	31.746	37
	4.44528	26.6896	4.44528	31.772	37
	4.44906	26.6868	4.44906	31.768	37
	4.45284	26.6864	4.45284	31.776	37
	4.45662	26.684	4.45662	31.788	37
	4.4604	26.688	4.4604	31.772	37
	4.46418	26.6964	4.46418	31.794	37
	4.46796	26.7064	4.46796	31.784	37
	4.47174	26.7176	4.47174	31.776	37
	4.47552	26.7316	4.47552	31.786	37
	4.4793	26.7504	4.4793	31.794	37
	4.48308	26.764	4.48308	31.78	37
	4.48686	26.7788	4.48686	31.79	37
	4.49064	26.7884	4.49064	31.788	37
	4.49442	26.7964	4.49442	31.786	37
	4.4982	26.796	4.4982	31.794	37
	4.50198	26.7976	4.50198	31.802	37
	4.50576	26.7996	4.50576	31.786	37
	4.50954	26.804	4.50954	31.814	37
	4.51332	26.806	4.51332	31.806	37
	4.5171	26.8104	4.5171	31.82	37
	4.52088	26.8184	4.52088	31.834	37
	4.52466	26.8232	4.52466	31.842	37
	4.52844	26.8296	4.52844	31.834	37
	4.53222	26.842	4.53222	31.868	37
	4.536	26.8532	4.536	31.872	37
	4.53978	26.8604	4.53978	31.882	37
	4.54356	26.8688	4.54356	31.902	37
	4.54734	26.8712	4.54734	31.896	37
	4.55112	26.87	4.55112	31.884	37
	4.5549	26.8648	4.5549	31.878	37
	4.55868	26.8628	4.55868	31.868	37
	4.56246	26.858	4.56246	31.876	37
	4.56624	26.8596	4.56624	31.898	37
	4.57002	26.8616	4.57002	31.898	37
	4.5738	26.876	4.5738	31.898	37
	4.57758	26.8856	4.57758	31.898	37
	4.58136	26.8992	4.58136	31.89	37
	4.58514	26.9084	4.58514	31.884	37
	4.58892	26.9164	4.58892	31.886	37
	4.5927	26.914	4.5927	31.892	37
	4.59648	26.9172	4.59648	31.906	37
	4.60026	26.9196	4.60026	31.926	37
	4.60404	26.9256	4.60404	31.922	37
	4.60782	26.9348	4.60782	31.926	37
	4.6116	26.9508	4.6116	31.934	37
	4.61538	26.9584	4.61538	31.934	37
	4.61916	26.9672	4.61916	31.92	37
	4.62294	26.974	4.62294	31.916	37
	4.62672	26.9748	4.62672	31.926	37
	4.6305	26.9672	4.6305	31.932	37
	4.63428	26.9656	4.63428	31.928	37
	4.63806	26.9624	4.63806	31.922	37
	4.64184	26.9616	4.64184	31.948	37
	4.64562	26.968	4.64562	31.948	37
	4.6494	26.98	4.6494	31.948	37
	4.65318	26.992	4.65318	31.952	37
	4.65696	27.0016	4.65696	31.968	37
	4.66074	27.0116	4.66074	31.968	37
	4.66452	27.0208	4.66452	31.972	37
	4.6683	27.0316	4.6683	31.972	37
	4.67208	27.0404	4.67208	31.97	37
	4.67586	27.0532	4.67586	31.974	37
	4.67964	27.0616	4.67964	31.976	37
	4.68342	27.06	4.68342	31.97	37
	4.6872	27.054	4.6872	31.978	37
	4.69098	27.0532	4.69098	31.972	37
	4.69476	27.05	4.69476	31.968	37
	4.69854	27.0508	4.69854	31.968	37
	4.70232	27.062	4.70232	31.976	37
	4.7061	27.0752	4.7061	31.964	37
	4.70988	27.0832	4.70988	31.982	37
	4.71366	27.0916	4.71366	32	37
	4.71744	27.0984	4.71744	32	37
	4.72122	27.1008	4.72122	32.01	37
	4.725	27.1048	4.725	32.028	37
	4.72878	27.1128	4.72878	32.036	37
	4.73256	27.1204	4.73256	32.03	37
	4.73634	27.124	4.73634	32.034	37
	4.74012	27.1332	4.74012	32.028	37
	4.7439	27.1436	4.7439	32.048	37
	4.74768	27.1508	4.74768	32.07	37
	4.75146	27.16	4.75146	32.07	37
	4.75524	27.1752	4.75524	32.076	37
	4.75902	27.1856	4.75902	32.082	37
	4.7628	27.1908	4.7628	32.068	37
	4.76658	27.1944	4.76658	32.06	37
	4.77036	27.1956	4.77036	32.094	37
	4.77414	27.1936	4.77414	32.116	37
	4.77792	27.1964	4.77792	32.13	37
	4.7817	27.2	4.7817	32.122	37
	4.78548	27.2112	4.78548	32.126	37
	4.78926	27.2276	4.78926	32.1	37
	4.79304	27.2508	4.79304	32.094	37
	4.79682	27.2636	4.79682	32.102	37
	4.8006	27.2796	4.8006	32.104	37
	4.80438	27.2864	4.80438	32.084	37
	4.80816	27.2856	4.80816	32.088	37
	4.81194	27.2764	4.81194	32.086	37
	4.81572	27.2748	4.81572	32.078	37
	4.8195	27.27	4.8195	32.076	37
	4.82328	27.2688	4.82328	32.096	37
	4.82706	27.2716	4.82706	32.108	37
	4.83084	27.2752	4.83084	32.116	37
	4.83462	27.2804	4.83462	32.118	37
	4.8384	27.288	4.8384	32.14	37
	4.84218	27.2972	4.84218	32.142	37
	4.84596	27.3032	4.84596	32.146	37
	4.84974	27.31	4.84974	32.162	37
	4.85352	27.3068	4.85352	32.168	37
	4.8573	27.3028	4.8573	32.166	37
	4.86108	27.2936	4.86108	32.16	37
	4.86486	27.2896	4.86486	32.166	37
	4.86864	27.2868	4.86864	32.152	37
	4.87242	27.296	4.87242	32.152	37
	4.8762	27.304	4.8762	32.16	37
	4.87998	27.3184	4.87998	32.16	37
	4.88376	27.3268	4.88376	32.158	37
	4.88754	27.3384	4.88754	32.156	37
	4.89132	27.3448	4.89132	32.158	37
	4.8951	27.35	4.8951	32.158	37
	4.89888	27.3524	4.89888	32.158	37
	4.90266	27.3632	4.90266	32.158	37
	4.90644	27.368	4.90644	32.172	37
	4.91022	27.3748	4.91022	32.162	37
	4.914	27.388	4.914	32.162	37
	4.91778	27.402	4.91778	32.19	37
	4.92156	27.4108	4.92156	32.186	37
	4.92534	27.4276	4.92534	32.192	37
	4.92912	27.4412	4.92912	32.21	37
	4.9329	27.4496	4.9329	32.206	37
	4.93668	27.4584	4.93668	32.198	37
	4.94046	27.4612	4.94046	32.21	37
	4.94424	27.4548	4.94424	32.206	37
	4.94802	27.4456	4.94802	32.216	37
	4.9518	27.4392	4.9518	32.216	37
	4.95558	27.4308	4.95558	32.208	37
	4.95936	27.432	4.95936	32.202	37
	4.96314	27.4352	4.96314	32.206	37
	4.96692	27.4432	4.96692	32.206	37
	4.9707	27.4488	4.9707	32.224	37
	4.97448	27.4564	4.97448	32.246	37
	4.97826	27.4596	4.97826	32.264	37
	4.98204	27.4672	4.98204	32.266	37
	4.98582	27.4768	4.98582	32.256	37
	4.9896	27.4872	4.9896	32.252	37
	4.99338	27.4916	4.99338	32.234	37
	4.99716	27.494	4.99716	32.236	37
	5.00094	27.4928	5.00094	32.234	37
	5.00472	27.4916	5.00472	32.25	37
	5.0085	27.4876	5.0085	32.26	37
	5.01228	27.49	5.01228	32.278	37
	5.01606	27.498	5.01606	32.26	37
	5.01984	27.5052	5.01984	32.266	37
	5.02362	27.5088	5.02362	32.268	37
	5.0274	27.5156	5.0274	32.258	37
	5.03118	27.5236	5.03118	32.264	37
	5.03496	27.534	5.03496	32.282	37
	5.03874	27.5488	5.03874	32.276	37
	5.04252	27.5624	5.04252	32.276	37
	5.0463	27.5772	5.0463	32.296	37
	5.05008	27.5904	5.05008	32.29	37
	5.05386	27.5952	5.05386	32.282	37
	5.05764	27.5928	5.05764	32.296	37
	5.06142	27.5904	5.06142	32.296	37
	5.0652	27.5824	5.0652	32.31	37
	5.06898	27.5708	5.06898	32.308	37
	5.07276	27.5644	5.07276	32.334	37
	5.07654	27.5696	5.07654	32.32	37
	5.08032	27.5796	5.08032	32.326	37
	5.0841	27.596	5.0841	32.312	37
	5.08788	27.6164	5.08788	32.328	37
	5.09166	27.6324	5.09166	32.318	37
	5.09544	27.6384	5.09544	32.334	37
	5.09922	27.6432	5.09922	32.342	37
	5.103	27.6472	5.103	32.342	37
	5.10678	27.65	5.10678	32.328	37
	5.11056	27.656	5.11056	32.332	37
	5.11434	27.6632	5.11434	32.35	37
	5.11812	27.6688	5.11812	32.372	37
	5.1219	27.6736	5.1219	32.39	37
	5.12568	27.676	5.12568	32.388	37
	5.12946	27.6776	5.12946	32.39	37
	5.13324	27.6812	5.13324	32.382	37
	5.13702	27.6832	5.13702	32.352	37
	5.1408	27.6804	5.1408	32.34	37
	5.14458	27.6828	5.14458	32.372	37
	5.14836	27.6888	5.14836	32.386	37
	5.15214	27.696	5.15214	32.38	37
	5.15592	27.7044	5.15592	32.408	37
	5.1597	27.7168	5.1597	32.414	37
	5.16348	27.724	5.16348	32.414	37
	5.16726	27.726	5.16726	32.404	37
	5.17104	27.7284	5.17104	32.422	37
	5.17482	27.732	5.17482	32.41	37
	5.1786	27.7356	5.1786	32.424	37
	5.18238	27.7416	5.18238	32.416	37
	5.18616	27.7468	5.18616	32.426	37
	5.18994	27.7468	5.18994	32.408	37
	5.19372	27.7508	5.19372	32.414	37
	5.1975	27.7548	5.1975	32.42	37
	5.20128	27.7584	5.20128	32.406	37
	5.20506	27.766	5.20506	32.412	37
	5.20884	27.78	5.20884	32.436	37
	5.21262	27.7856	5.21262	32.434	37
	5.2164	27.7912	5.2164	32.414	37
	5.22018	27.7984	5.22018	32.428	37
	5.22396	27.8056	5.22396	32.428	37
	5.22774	27.81	5.22774	32.428	37
	5.23152	27.8192	5.23152	32.432	37
	5.2353	27.8312	5.2353	32.438	37
	5.23908	27.8424	5.23908	32.446	37
	5.24286	27.8492	5.24286	32.434	37
	5.24664	27.852	5.24664	32.426	37
	5.25042	27.8544	5.25042	32.438	37
	5.2542	27.8516	5.2542	32.448	37
	5.25798	27.8464	5.25798	32.46	37
	5.26176	27.8444	5.26176	32.46	37
	5.26554	27.8492	5.26554	32.472	37
	5.26932	27.8524	5.26932	32.458	37
	5.2731	27.8572	5.2731	32.464	37
	5.27688	27.8648	5.27688	32.476	37
	5.28066	27.8708	5.28066	32.5	37
	5.28444	27.8728	5.28444	32.49	37
	5.28822	27.8736	5.28822	32.496	37
	5.292	27.8764	5.292	32.504	37
	5.29578	27.878	5.29578	32.484	37
	5.29956	27.884	5.29956	32.48	37
	5.30334	27.892	5.30334	32.486	37
	5.30712	27.9052	5.30712	32.492	37
	5.3109	27.9144	5.3109	32.476	37
	5.31468	27.9248	5.31468	32.482	37
	5.31846	27.9332	5.31846	32.482	37
	5.32224	27.942	5.32224	32.488	37
	5.32602	27.9444	5.32602	32.494	37
	5.3298	27.9516	5.3298	32.496	37
	5.33358	27.9572	5.33358	32.516	37
	5.33736	27.956	5.33736	32.522	37
	5.34114	27.9488	5.34114	32.546	37
	5.34492	27.9468	5.34492	32.562	37
	5.3487	27.9404	5.3487	32.582	37
	5.35248	27.93	5.35248	32.564	37
	5.35626	27.932	5.35626	32.566	37
	5.36004	27.9412	5.36004	32.548	37
	5.36382	27.9512	5.36382	32.534	37
	5.3676	27.9648	5.3676	32.538	37
	5.37138	27.9888	5.37138	32.562	37
	5.37516	28.0028	5.37516	32.562	37
	5.37894	28.0148	5.37894	32.58	37
	5.38272	28.022	5.38272	32.588	37
	5.3865	28.0292	5.3865	32.604	37
	5.39028	28.0308	5.39028	32.594	37
	5.39406	28.038	5.39406	32.618	37
	5.39784	28.0472	5.39784	32.612	37
	5.40162	28.0568	5.40162	32.618	37
	5.4054	28.0644	5.4054	32.602	37
	5.40918	28.066	5.40918	32.618	37
	5.41296	28.0668	5.41296	32.612	37
	5.41674	28.0604	5.41674	32.618	37
	5.42052	28.056	5.42052	32.63	37
	5.4243	28.0476	5.4243	32.62	37
	5.42808	28.0528	5.42808	32.61	37
	5.43186	28.0584	5.43186	32.61	37
	5.43564	28.0704	5.43564	32.6	37
	5.43942	28.0808	5.43942	32.594	37
	5.4432	28.0984	5.4432	32.606	37
	5.44698	28.1036	5.44698	32.628	37
	5.45076	28.104	5.45076	32.64	37
	5.45454	28.1008	5.45454	32.666	37
	5.45832	28.1016	5.45832	32.67	37
	5.4621	28.1016	5.4621	32.676	37
	5.46588	28.1064	5.46588	32.648	37
	5.46966	28.1128	5.46966	32.644	37
	5.47344	28.122	5.47344	32.646	37
	5.47722	28.1268	5.47722	32.648	37
	5.481	28.126	5.481	32.642	37
	5.48478	28.1272	5.48478	32.662	37
	5.48856	28.132	5.48856	32.652	37
	5.49234	28.1348	5.49234	32.64	37
	5.49612	28.1412	5.49612	32.646	37
	5.4999	28.1548	5.4999	32.658	37
	5.50368	28.1632	5.50368	32.662	37
	5.50746	28.1696	5.50746	32.664	37
	5.51124	28.1784	5.51124	32.674	37
	5.51502	28.186	5.51502	32.666	37
	5.5188	28.1848	5.5188	32.668	37
	5.52258	28.1868	5.52258	32.668	37
	5.52636	28.1864	5.52636	32.672	37
	5.53014	28.1796	5.53014	32.666	37
	5.53392	28.1736	5.53392	32.682	37
	5.5377	28.1732	5.5377	32.69	37
	5.54148	28.1732	5.54148	32.686	37
	5.54526	28.178	5.54526	32.704	37
	5.54904	28.19	5.54904	32.724	37
	5.55282	28.2012	5.55282	32.708	37
	5.5566	28.218	5.5566	32.704	37
	5.56038	28.2348	5.56038	32.71	37
	5.56416	28.2464	5.56416	32.702	37
	5.56794	28.2576	5.56794	32.708	37
	5.57172	28.2652	5.57172	32.726	37
	5.5755	28.2648	5.5755	32.736	37
	5.57928	28.2644	5.57928	32.734	37
	5.58306	28.2692	5.58306	32.734	37
	5.58684	28.268	5.58684	32.726	37
	5.59062	28.2696	5.59062	32.726	37
	5.5944	28.2756	5.5944	32.738	37
	5.59818	28.2816	5.59818	32.742	37
	5.60196	28.2832	5.60196	32.74	37
	5.60574	28.294	5.60574	32.74	37
	5.60952	28.3068	5.60952	32.754	37
	5.6133	28.3156	5.6133	32.76	37
	5.61708	28.3228	5.61708	32.778	37
	5.62086	28.3324	5.62086	32.802	37
	5.62464	28.334	5.62464	32.81	37
	5.62842	28.33	5.62842	32.808	37
	5.6322	28.3284	5.6322	32.796	37
	5.63598	28.328	5.63598	32.782	37
	5.63976	28.3252	5.63976	32.778	37
	5.64354	28.326	5.64354	32.766	37
	5.64732	28.3316	5.64732	32.758	37
	5.6511	28.3372	5.6511	32.758	37
	5.65488	28.34	5.65488	32.764	37
	5.65866	28.346	5.65866	32.758	37
	5.66244	28.3528	5.66244	32.758	37
	5.66622	28.3592	5.66622	32.768	37
	5.67	28.3616	5.67	32.766	37
	5.67378	28.3712	5.67378	32.788	37
	5.67756	28.3784	5.67756	32.808	37
	5.68134	28.3824	5.68134	32.826	37
	5.68512	28.3864	5.68512	32.812	37
	5.6889	28.3968	5.6889	32.832	37
	5.69268	28.3988	5.69268	32.824	37
	5.69646	28.4008	5.69646	32.806	37
	5.70024	28.4056	5.70024	32.806	37
	5.70402	28.412	5.70402	32.826	37
	5.7078	28.418	5.7078	32.82	37
	5.71158	28.4268	5.71158	32.836	37
	5.71536	28.438	5.71536	32.856	37
	5.71914	28.4516	5.71914	32.842	37
	5.72292	28.4632	5.72292	32.846	37
	5.7267	28.4692	5.7267	32.854	37
	5.73048	28.4768	5.73048	32.838	37
	5.73426	28.4872	5.73426	32.836	37
	5.73804	28.4888	5.73804	32.862	37
	5.74182	28.4872	5.74182	32.876	37
	5.7456	28.492	5.7456	32.876	37
	5.74938	28.4988	5.74938	32.89	37
	5.75316	28.496	5.75316	32.904	37
	5.75694	28.5008	5.75694	32.904	37
	5.76072	28.5092	5.76072	32.9	37
	5.7645	28.5064	5.7645	32.912	37
	5.76828	28.5016	5.76828	32.914	37
	5.77206	28.5036	5.77206	32.906	37
	5.77584	28.5028	5.77584	32.896	37
	5.77962	28.5032	5.77962	32.896	37
	5.7834	28.5152	5.7834	32.884	37
	5.78718	28.5232	5.78718	32.874	37
	5.79096	28.5284	5.79096	32.874	37
	5.79474	28.5332	5.79474	32.9	37
	5.79852	28.5316	5.79852	32.892	37
	5.8023	28.5252	5.8023	32.896	37
	5.80608	28.5212	5.80608	32.924	37
	5.80986	28.52	5.80986	32.914	37
	5.81364	28.5228	5.81364	32.892	37
	5.81742	28.5316	5.81742	32.88	37
	5.8212	28.5424	5.8212	32.882	37
	5.82498	28.5584	5.82498	32.872	37
	5.82876	28.5696	5.82876	32.884	37
	5.83254	28.5752	5.83254	32.886	37
	5.83632	28.5804	5.83632	32.914	37
	5.8401	28.5844	5.8401	32.908	37
	5.84388	28.5852	5.84388	32.906	37
	5.84766	28.5912	5.84766	32.908	37
	5.85144	28.6036	5.85144	32.912	37
	5.85522	28.6148	5.85522	32.902	37
	5.859	28.6252	5.859	32.914	37
	5.86278	28.6276	5.86278	32.906	37
	5.86656	28.6284	5.86656	32.922	37
	5.87034	28.6248	5.87034	32.934	37
	5.87412	28.6216	5.87412	32.934	37
	5.8779	28.6176	5.8779	32.942	37
	5.88168	28.622	5.88168	32.956	37
	5.88546	28.624	5.88546	32.948	37
	5.88924	28.6252	5.88924	32.944	37
	5.89302	28.626	5.89302	32.936	37
	5.8968	28.6284	5.8968	32.93	37
	5.90058	28.6296	5.90058	32.922	37
	5.90436	28.6348	5.90436	32.914	37
	5.90814	28.6412	5.90814	32.928	37
	5.91192	28.6484	5.91192	32.954	37
	5.9157	28.6584	5.9157	32.972	37
	5.91948	28.6664	5.91948	32.968	37
	5.92326	28.6744	5.92326	32.992	37
	5.92704	28.6812	5.92704	32.992	37
	5.93082	28.688	5.93082	32.994	37
	5.9346	28.6932	5.9346	32.988	37
	5.93838	28.7048	5.93838	33.012	37
	5.94216	28.7124	5.94216	33	37
	5.94594	28.7204	5.94594	32.998	37
	5.94972	28.7292	5.94972	33.01	37
	5.9535	28.736	5.9535	33.012	37
	5.95728	28.7356	5.95728	32.988	37
	5.96106	28.738	5.96106	33.002	37
	5.96484	28.7464	5.96484	33.006	37
	5.96862	28.7488	5.96862	33	37
	5.9724	28.7504	5.9724	32.992	37
	5.97618	28.756	5.97618	33.004	37
	5.97996	28.7608	5.97996	33.002	37
	5.98374	28.7564	5.98374	33.006	37
	5.98752	28.7564	5.98752	32.998	37
	5.9913	28.7604	5.9913	33.012	37
	5.99508	28.7624	5.99508	33.02	37
	5.99886	28.7628	5.99886	33.02	37
	6.00264	28.768	6.00264	33.016	37
	6.00642	28.7792	6.00642	33.024	37
	6.0102	28.7884	6.0102	33.016	37
	6.01398	28.7996	6.01398	33.014	37
	6.01776	28.8156	6.01776	33.022	37
	6.02154	28.8288	6.02154	33.014	37
	6.02532	28.832	6.02532	33.042	37
	6.0291	28.8328	6.0291	33.044	37
	6.03288	28.8312	6.03288	33.052	37
	6.03666	28.8228	6.03666	33.052	37
	6.04044	28.8172	6.04044	33.056	37
	6.04422	28.816	6.04422	33.024	37
	6.048	28.8184	6.048	33.028	37
	6.05178	28.82	6.05178	33.036	37
	6.05556	28.8256	6.05556	33.034	37
	6.05934	28.8308	6.05934	33.042	37
	6.06312	28.8356	6.06312	33.054	37
	6.0669	28.84	6.0669	33.054	37
	6.07068	28.8484	6.07068	33.046	37
	6.07446	28.8572	6.07446	33.056	37
	6.07824	28.8668	6.07824	33.07	37
	6.08202	28.876	6.08202	33.068	37
	6.0858	28.8844	6.0858	33.06	37
	6.08958	28.8872	6.08958	33.064	37
	6.09336	28.8896	6.09336	33.056	37
	6.09714	28.892	6.09714	33.062	37
	6.10092	28.8984	6.10092	33.064	37
	6.1047	28.9036	6.1047	33.094	37
	6.10848	28.9124	6.10848	33.098	37
	6.11226	28.9236	6.11226	33.104	37
	6.11604	28.9312	6.11604	33.098	37
	6.11982	28.9296	6.11982	33.086	37
	6.1236	28.9264	6.1236	33.074	37
	6.12738	28.9276	6.12738	33.066	37
	6.13116	28.9204	6.13116	33.066	37
	6.13494	28.9148	6.13494	33.052	37
	6.13872	28.9156	6.13872	33.076	37
	6.1425	28.9176	6.1425	33.08	37
	6.14628	28.9096	6.14628	33.104	37
	6.15006	28.9084	6.15006	33.116	37
	6.15384	28.9104	6.15384	33.15	37
	6.15762	28.914	6.15762	33.138	37
	6.1614	28.92	6.1614	33.14	37
	6.16518	28.932	6.16518	33.124	37
	6.16896	28.9412	6.16896	33.112	37
	6.17274	28.948	6.17274	33.08	37
	6.17652	28.95	6.17652	33.098	37
	6.1803	28.954	6.1803	33.096	37
	6.18408	28.9608	6.18408	33.116	37
	6.18786	28.9724	6.18786	33.132	37
	6.19164	28.9836	6.19164	33.14	37
	6.19542	28.9992	6.19542	33.136	37
	6.1992	29.01	6.1992	33.136	37
	6.20298	29.014	6.20298	33.136	37
	6.20676	29.0168	6.20676	33.136	37
	6.21054	29.0212	6.21054	33.164	37
	6.21432	29.02	6.21432	33.168	37
	6.2181	29.0196	6.2181	33.188	37
	6.22188	29.0256	6.22188	33.178	37
	6.22566	29.028	6.22566	33.168	37
	6.22944	29.026	6.22944	33.164	37
	6.23322	29.0292	6.23322	33.16	37
	6.237	29.0344	6.237	33.152	37
	6.24078	29.0328	6.24078	33.154	37
	6.24456	29.0316	6.24456	33.156	37
	6.24834	29.0332	6.24834	33.164	37
	6.25212	29.038	6.25212	33.178	37
	6.2559	29.0432	6.2559	33.18	37
	6.25968	29.0536	6.25968	33.164	37
	6.26346	29.0684	6.26346	33.178	37
	6.26724	29.0832	6.26724	33.158	37
	6.27102	29.0892	6.27102	33.152	37
	6.2748	29.092	6.2748	33.152	37
	6.27858	29.0924	6.27858	33.184	37
	6.28236	29.0916	6.28236	33.182	37
	6.28614	29.0952	6.28614	33.21	37
	6.28992	29.1028	6.28992	33.222	37
	6.2937	29.1136	6.2937	33.228	37
	6.29748	29.1244	6.29748	33.228	37
	6.30126	29.1304	6.30126	33.238	37
	6.30504	29.1268	6.30504	33.216	37
	6.30882	29.1244	6.30882	33.208	37
	6.3126	29.1172	6.3126	33.222	37
	6.31638	29.1144	6.31638	33.212	37
	6.32016	29.1152	6.32016	33.198	37
	6.32394	29.1256	6.32394	33.214	37
	6.32772	29.1344	6.32772	33.202	37
	6.3315	29.1476	6.3315	33.202	37
	6.33528	29.1532	6.33528	33.238	37
	6.33906	29.1532	6.33906	33.242	37
	6.34284	29.1492	6.34284	33.248	37
	6.34662	29.146	6.34662	33.26	37
	6.3504	29.1456	6.3504	33.256	37
	6.35418	29.15	6.35418	33.234	37
	6.35796	29.162	6.35796	33.242	37
	6.36174	29.174	6.36174	33.242	37
	6.36552	29.1836	6.36552	33.242	37
	6.3693	29.1836	6.3693	33.24	37
	6.37308	29.1828	6.37308	33.254	37
	6.37686	29.18	6.37686	33.262	37
	6.38064	29.1776	6.38064	33.262	37
	6.38442	29.1776	6.38442	33.286	37
	6.3882	29.1844	6.3882	33.292	37
	6.39198	29.1904	6.39198	33.28	37
	6.39576	29.196	6.39576	33.256	37
	6.39954	29.202	6.39954	33.262	37
	6.40332	29.2112	6.40332	33.242	37
	6.4071	29.2184	6.4071	33.246	37
	6.41088	29.2272	6.41088	33.266	37
	6.41466	29.2372	6.41466	33.278	37
	6.41844	29.244	6.41844	33.27	37
	6.42222	29.2464	6.42222	33.296	37
	6.426	29.25	6.426	33.3	37
	6.42978	29.2568	6.42978	33.286	37
	6.43356	29.2588	6.43356	33.298	37
	6.43734	29.264	6.43734	33.3	37
	6.44112	29.2692	6.44112	33.328	37
	6.4449	29.2772	6.4449	33.322	37
	6.44868	29.2784	6.44868	33.314	37
	6.45246	29.2828	6.45246	33.328	37
	6.45624	29.2892	6.45624	33.356	37
	6.46002	29.2924	6.46002	33.316	37
	6.4638	29.2904	6.4638	33.334	37
	6.46758	29.2944	6.46758	33.356	37
	6.47136	29.3016	6.47136	33.36	37
	6.47514	29.3068	6.47514	33.356	37
	6.47892	29.3188	6.47892	33.366	37
	6.4827	29.326	6.4827	33.354	37
	6.48648	29.3272	6.48648	33.358	37
	6.49026	29.3216	6.49026	33.352	37
	6.49404	29.314	6.49404	33.34	37
	6.49782	29.3024	6.49782	33.334	37
	6.5016	29.3028	6.5016	33.328	37
	6.50538	29.306	6.50538	33.328	37
	6.50916	29.3124	6.50916	33.324	37
	6.51294	29.3232	6.51294	33.32	37
	6.51672	29.3368	6.51672	33.322	37
	6.5205	29.3432	6.5205	33.314	37
	6.52428	29.348	6.52428	33.316	37
	6.52806	29.3572	6.52806	33.32	37
	6.53184	29.3564	6.53184	33.314	37
	6.53562	29.352	6.53562	33.338	37
	6.5394	29.3504	6.5394	33.372	37
	6.54318	29.3536	6.54318	33.37	37
	6.54696	29.3484	6.54696	33.364	37
	6.55074	29.3504	6.55074	33.376	37
	6.55452	29.3592	6.55452	33.376	37
	6.5583	29.37	6.5583	33.358	37
	6.56208	29.374	6.56208	33.352	37
	6.56586	29.3836	6.56586	33.38	37
	6.56964	29.3956	6.56964	33.404	37
	6.57342	29.4008	6.57342	33.404	37
	6.5772	29.4036	6.5772	33.42	37
	6.58098	29.412	6.58098	33.426	37
	6.58476	29.4212	6.58476	33.404	37
	6.58854	29.4268	6.58854	33.384	37
	6.59232	29.4356	6.59232	33.37	37
	6.5961	29.4436	6.5961	33.364	37
	6.59988	29.4512	6.59988	33.386	37
	6.60366	29.456	6.60366	33.402	37
	6.60744	29.4612	6.60744	33.39	37
	6.61122	29.4632	6.61122	33.392	37
	6.615	29.466	6.615	33.382	37
	6.61878	29.468	6.61878	33.37	37
	6.62256	29.4712	6.62256	33.368	37
	6.62634	29.4748	6.62634	33.386	37
	6.63012	29.4784	6.63012	33.394	37
	6.6339	29.4808	6.6339	33.418	37
	6.63768	29.4796	6.63768	33.424	37
	6.64146	29.4788	6.64146	33.424	37
	6.64524	29.476	6.64524	33.432	37
	6.64902	29.4768	6.64902	33.432	37
	6.6528	29.4796	6.6528	33.442	37
	6.65658	29.486	6.65658	33.456	37
	6.66036	29.4892	6.66036	33.458	37
	6.66414	29.498	6.66414	33.454	37
	6.66792	29.5052	6.66792	33.464	37
	6.6717	29.5104	6.6717	33.45	37
	6.67548	29.5132	6.67548	33.428	37
	6.67926	29.5244	6.67926	33.42	37
	6.68304	29.5284	6.68304	33.432	37
	6.68682	29.534	6.68682	33.434	37
	6.6906	29.542	6.6906	33.44	37
	6.69438	29.5504	6.69438	33.454	37
	6.69816	29.5472	6.69816	33.472	37
	6.70194	29.5496	6.70194	33.46	37
	6.70572	29.552	6.70572	33.468	37
	6.7095	29.556	6.7095	33.448	37
	6.71328	29.5604	6.71328	33.428	37
	6.71706	29.57	6.71706	33.442	37
	6.72084	29.5772	6.72084	33.448	37
	6.72462	29.5808	6.72462	33.452	37
	6.7284	29.5764	6.7284	33.48	37
	6.73218	29.5752	6.73218	33.5	37
	6.73596	29.5772	6.73596	33.488	37
	6.73974	29.5784	6.73974	33.5	37
	6.74352	29.5808	6.74352	33.488	37
	6.7473	29.5848	6.7473	33.506	37
	6.75108	29.5876	6.75108	33.514	37
	6.75486	29.5868	6.75486	33.526	37
	6.75864	29.588	6.75864	33.546	37
	6.76242	29.5896	6.76242	33.548	37
	6.7662	29.596	6.7662	33.536	37
	6.76998	29.602	6.76998	33.542	37
	6.77376	29.6088	6.77376	33.542	37
	6.77754	29.6152	6.77754	33.542	37
	6.78132	29.6188	6.78132	33.554	37
	6.7851	29.6188	6.7851	33.552	37
	6.78888	29.6172	6.78888	33.532	37
	6.79266	29.6168	6.79266	33.532	37
	6.79644	29.614	6.79644	33.514	37
	6.80022	29.6184	6.80022	33.502	37
	6.804	29.6292	6.804	33.504	37
	6.80778	29.6376	6.80778	33.532	37
	6.81156	29.6428	6.81156	33.536	37
	6.81534	29.6568	6.81534	33.534	37
	6.81912	29.6672	6.81912	33.552	37
	6.8229	29.6684	6.8229	33.546	37
	6.82668	29.676	6.82668	33.526	37
	6.83046	29.6816	6.83046	33.516	37
	6.83424	29.6756	6.83424	33.522	37
	6.83802	29.6672	6.83802	33.516	37
	6.8418	29.6664	6.8418	33.526	37
	6.84558	29.6616	6.84558	33.544	37
	6.84936	29.664	6.84936	33.546	37
	6.85314	29.668	6.85314	33.542	37
	6.85692	29.6788	6.85692	33.556	37
	6.8607	29.6836	6.8607	33.56	37
	6.86448	29.6896	6.86448	33.56	37
	6.86826	29.6948	6.86826	33.566	37
	6.87204	29.708	6.87204	33.592	37
	6.87582	29.7128	6.87582	33.6	37
	6.8796	29.7248	6.8796	33.606	37
	6.88338	29.7356	6.88338	33.632	37
	6.88716	29.7424	6.88716	33.638	37
	6.89094	29.7408	6.89094	33.638	37
	6.89472	29.7408	6.89472	33.622	37
	6.8985	29.7364	6.8985	33.628	37
	6.90228	29.732	6.90228	33.618	37
	6.90606	29.7288	6.90606	33.626	37
	6.90984	29.732	6.90984	33.606	37
	6.91362	29.7384	6.91362	33.608	37
	6.9174	29.742	6.9174	33.606	37
	6.92118	29.7488	6.92118	33.602	37
	6.92496	29.754	6.92496	33.602	37
	6.92874	29.756	6.92874	33.628	37
	6.93252	29.7564	6.93252	33.632	37
	6.9363	29.7632	6.9363	33.628	37
	6.94008	29.7668	6.94008	33.63	37
	6.94386	29.7732	6.94386	33.642	37
	6.94764	29.7792	6.94764	33.634	37
	6.95142	29.7852	6.95142	33.634	37
	6.9552	29.7896	6.9552	33.648	37
	6.95898	29.794	6.95898	33.63	37
	6.96276	29.8012	6.96276	33.632	37
	6.96654	29.8112	6.96654	33.646	37
	6.97032	29.8216	6.97032	33.652	37
	6.9741	29.8276	6.9741	33.65	37
	6.97788	29.8356	6.97788	33.688	37
	6.98166	29.8372	6.98166	33.686	37
	6.98544	29.8384	6.98544	33.682	37
	6.98922	29.8408	6.98922	33.706	37
	6.993	29.85	6.993	33.704	37
	6.99678	29.8552	6.99678	33.686	37
	7.00056	29.8636	7.00056	33.688	37
	7.00434	29.8696	7.00434	33.694	37
	7.00812	29.8736	7.00812	33.674	37
	7.0119	29.8688	7.0119	33.676	37
	7.01568	29.8688	7.01568	33.682	37
	7.01946	29.868	7.01946	33.682	37
	7.02324	29.8648	7.02324	33.686	37
	7.02702	29.8616	7.02702	33.702	37
	7.0308	29.8612	7.0308	33.714	37
	7.03458	29.8548	7.03458	33.708	37
	7.03836	29.8492	7.03836	33.712	37
	7.04214	29.8484	7.04214	33.716	37
	7.04592	29.8476	7.04592	33.71	37
	7.0497	29.8536	7.0497	33.71	37
	7.05348	29.868	7.05348	33.728	37
	7.05726	29.8852	7.05726	33.728	37
	7.06104	29.9004	7.06104	33.726	37
	7.06482	29.9168	7.06482	33.716	37
	7.0686	29.9276	7.0686	33.716	37
	7.07238	29.9304	7.07238	33.718	37
	7.07616	29.9252	7.07616	33.714	37
	7.07994	29.9204	7.07994	33.726	37
	7.08372	29.9148	7.08372	33.736	37
	7.0875	29.91	7.0875	33.744	37
	7.09128	29.912	7.09128	33.744	37
	7.09506	29.9196	7.09506	33.77	37
	7.09884	29.9232	7.09884	33.766	37
	7.10262	29.9284	7.10262	33.786	37
	7.1064	29.9348	7.1064	33.794	37
	7.11018	29.94	7.11018	33.808	37
	7.11396	29.9436	7.11396	33.806	37
	7.11774	29.9544	7.11774	33.798	37
	7.12152	29.9664	7.12152	33.802	37
	7.1253	29.9744	7.1253	33.806	37
	7.12908	29.9756	7.12908	33.792	37
	7.13286	29.9784	7.13286	33.778	37
	7.13664	29.9764	7.13664	33.764	37
	7.14042	29.9696	7.14042	33.764	37
	7.1442	29.9668	7.1442	33.758	37
	7.14798	29.9708	7.14798	33.776	37
	7.15176	29.974	7.15176	33.776	37
	7.15554	29.9816	7.15554	33.79	37
	7.15932	29.9912	7.15932	33.772	37
	7.1631	29.9972	7.1631	33.772	37
	7.16688	30.0008	7.16688	33.758	37
	7.17066	30.0076	7.17066	33.762	37
	7.17444	30.008	7.17444	33.782	37
	7.17822	30.01	7.17822	33.796	37
	7.182	30.0136	7.182	33.784	37
	7.18578	30.0216	7.18578	33.804	37
	7.18956	30.0272	7.18956	33.796	37
	7.19334	30.0368	7.19334	33.784	37
	7.19712	30.0464	7.19712	33.774	37
	7.2009	30.0584	7.2009	33.78	37
	7.20468	30.0616	7.20468	33.766	37
	7.20846	30.0604	7.20846	33.786	37
	7.21224	30.0616	7.21224	33.792	37
	7.21602	30.0588	7.21602	33.816	37
	7.2198	30.0544	7.2198	33.828	37
	7.22358	30.054	7.22358	33.842	37
	7.22736	30.058	7.22736	33.842	37
	7.23114	30.0572	7.23114	33.842	37
	7.23492	30.0612	7.23492	33.844	37
	7.2387	30.064	7.2387	33.83	37
	7.24248	30.0672	7.24248	33.818	37
	7.24626	30.0656	7.24626	33.818	37
	7.25004	30.0664	7.25004	33.83	37
	7.25382	30.0632	7.25382	33.828	37
	7.2576	30.064	7.2576	33.862	37
	7.26138	30.0708	7.26138	33.862	37
	7.26516	30.0856	7.26516	33.874	37
	7.26894	30.0992	7.26894	33.868	37
	7.27272	30.1144	7.27272	33.862	37
	7.2765	30.1264	7.2765	33.85	37
	7.28028	30.1308	7.28028	33.87	37
	7.28406	30.1328	7.28406	33.87	37
	7.28784	30.136	7.28784	33.872	37
	7.29162	30.1428	7.29162	33.906	37
	7.2954	30.1492	7.2954	33.902	37
	7.29918	30.154	7.29918	33.884	37
	7.30296	30.152	7.30296	33.916	37
	7.30674	30.152	7.30674	33.916	37
	7.31052	30.148	7.31052	33.89	37
	7.3143	30.1464	7.3143	33.888	37
	7.31808	30.1516	7.31808	33.904	37
	7.32186	30.1656	7.32186	33.882	37
	7.32564	30.176	7.32564	33.9	37
	7.32942	30.1864	7.32942	33.908	37
	7.3332	30.196	7.3332	33.934	37
	7.33698	30.2004	7.33698	33.93	37
	7.34076	30.1988	7.34076	33.934	37
	7.34454	30.1948	7.34454	33.944	37
	7.34832	30.1892	7.34832	33.948	37
	7.3521	30.1776	7.3521	33.948	37
	7.35588	30.1704	7.35588	33.954	37
	7.35966	30.1692	7.35966	33.95	37
	7.36344	30.1776	7.36344	33.934	37
	7.36722	30.188	7.36722	33.926	37
	7.371	30.2056	7.371	33.926	37
	7.37478	30.2192	7.37478	33.94	37
	7.37856	30.2244	7.37856	33.946	37
	7.38234	30.22	7.38234	33.94	37
	7.38612	30.2188	7.38612	33.95	37
	7.3899	30.2124	7.3899	33.96	37
	7.39368	30.2104	7.39368	33.948	37
	7.39746	30.2164	7.39746	33.964	37
	7.40124	30.228	7.40124	33.98	37
	7.40502	30.2356	7.40502	33.974	37
	7.4088	30.2512	7.4088	33.974	37
	7.41258	30.2616	7.41258	33.972	37
	7.41636	30.2636	7.41636	33.948	37
	7.42014	30.2604	7.42014	33.954	37
	7.42392	30.2556	7.42392	33.95	37
	7.4277	30.2452	7.4277	33.942	37
	7.43148	30.236	7.43148	33.952	37
	7.43526	30.2344	7.43526	33.96	37
	7.43904	30.2364	7.43904	33.96	37
	7.44282	30.2472	7.44282	33.954	37
	7.4466	30.2576	7.4466	33.952	37
	7.45038	30.2704	7.45038	33.962	37
	7.45416	30.2812	7.45416	33.956	37
	7.45794	30.2924	7.45794	33.96	37
	7.46172	30.2956	7.46172	33.982	37
	7.4655	30.3028	7.4655	33.976	37
	7.46928	30.3072	7.46928	33.962	37
	7.47306	30.316	7.47306	33.968	37
	7.47684	30.3228	7.47684	33.95	37
	7.48062	30.3332	7.48062	33.96	37
	7.4844	30.3384	7.4844	33.97	37
	7.48818	30.3452	7.48818	33.972	37
	7.49196	30.3396	7.49196	33.978	37
	7.49574	30.3368	7.49574	33.992	37
	7.49952	30.3316	7.49952	33.984	37
	7.5033	30.3288	7.5033	34.006	37
	7.50708	30.3208	7.50708	34.008	37
	7.51086	30.3264	7.51086	34.018	37
	7.51464	30.3288	7.51464	34.024	37
	7.51842	30.3272	7.51842	34.036	37
	7.5222	30.3256	7.5222	34.026	37
	7.52598	30.334	7.52598	34.036	37
	7.52976	30.3368	7.52976	34.02	37
	7.53354	30.3404	7.53354	34.014	37
	7.53732	30.3512	7.53732	34.01	37
	7.5411	30.3608	7.5411	34.008	37
	7.54488	30.3636	7.54488	34.016	37
[truncated: 28,955 more rows]
